# Supplementary material for: Intestinal Lactobacillus johnsonii protects against neuroangiostrongyliasis in BALB/c mice through modulation of immune response
Source: PLoS Negl Trop Dis. 2025 Apr 8;19(4):e0012977. doi: 10.1371/journal.pntd.0012977 (PMC11978024; doi:10.1371/journal.pntd.0012977)
Supplement: S1 Table — (XLSX) [file pntd.0012977.s001.xlsx]

## Sheet: 工作表1
Neurological score = sum of the score of each test
Raising tail
0	Normal escape tendency
1	Hindlimb retracted but not touched to the abdomen
2	Hindlimb retracted and touched the abdomen
3	Immobilitywith hindlimbs retracted and touched the abdomen
Placing on floor
0	Normal walk
1	Inability to walk straight
2	Circling towards the paretic side
3	Fall down to the paretic side
Beam balance test
0	Finished within 15 s
1	Finished within 30 s
2	Finished within 60 s
3	Finsihed within 90 s
4	Finsihed within 120 s
5	Finished after 120 s
6	Falls off the beam
Pinna reflex
0	Presence of reflex when ear lobe is lightly touch with a cotton swab
1	Absence of reflex
Corneal reflex
0	Presence of reflex when cornea is lightly touched with a cotton swab
1	Absence of reflex
Seizures, myoclonus, myodystony
0	Absence
1	Presence
