# Supplementary material for: Intestinal Lactobacillus johnsonii protects against neuroangiostrongyliasis in BALB/c mice through modulation of immune response
Source: PLoS Negl Trop Dis. 2025 Apr 8;19(4):e0012977. doi: 10.1371/journal.pntd.0012977 (PMC11978024; doi:10.1371/journal.pntd.0012977)
Supplement: S2 Table — (XLSX) [file pntd.0012977.s002.xlsx]

## Sheet: 工作表1
Gene name	Primer pairs (5' - 3')	Genbank Accession
GAPDH	AGGTCGGTGTGAACGGATTTG	NM_008084
	GGGGTCGTTGATGGCAACA
IL-1β	Forward GAAATGCCACCTTTTGACAGTG	NM_008361
	Reverse TGGATGCTCTCATCAGGACAG
TLR7	Forward ATGTGGACACGGAAGAGACAA	NM_133211
	Reverse ACCATCGAAACCCAAAGACTC
MCP-1	Forward TAAAAACCTGGATCGGAACCAAA	NM_011333
	Reverse GCATTAGCTTCAGATTTACGGGT
MCP-2	Forward TCTACGCAGTGCTTCTTTGCC	NM_021443
	Reverse AAGGGGGATCTTCAGCTTTAGTA
16S	Forward ACTCCTACGGGAGGCAGCAG
	Reverse ATTACCGCGGCTGCTGG
Lactobacillus	Forward CACCGCTACACATGGAG
	Reverse AGCAGTAGGGAATCTTCCA
L. johnsonii	Forward CACTAGACGCATGTCTAGAG
	Reverse AGTCTCTCAACTCGGCTATG
L. reuteri	Forward CAGGATCGGTAATTGATG
	Reverse TGGATATGGAAGTTCGTC
L. murinus	Forward TCGAACGAAACTTCTTTATCACC
	Reverse CGTTCGCCACTCAACTCTTT
