# Supplementary material for: Intestinal Lactobacillus johnsonii protects against neuroangiostrongyliasis in BALB/c mice through modulation of immune response
Source: PLoS Negl Trop Dis. 2025 Apr 8;19(4):e0012977. doi: 10.1371/journal.pntd.0012977 (PMC11978024; doi:10.1371/journal.pntd.0012977)
Supplement: S3 Table — (XLSX) [file pntd.0012977.s003.xlsx]

## Sheet: Phylum
Taxon	1CT1	1CT2	1CT3	1CT4	2CT1	2CT3	1AC2	1AC3	1AC4	2AC2	2AC3	2AC4
Bacteroidota	65.8	44.13	49.62	65.98	56.95	68.41	42.64	26.14	43.49	44.58	50.87	43.24
Firmicutes	33.58	53.7	48.97	33.45	40.53	28.4	56.95	73.45	54.23	52.68	47.54	54.38
Desulfobacterota	0.33	1.14	0.85	0.28	0.67	1.28	0.21	0.13	0.88	1.59	0.8	0.54
Actinobacteriota	0.11	0.13	0.17	0.11	0.52	0.83	0.1	0.09	0.46	0.81	0.64	1.7
Verrucomicrobiota	0.09	0.48	0.24	0.07	0.99	0.8	0	0.04	0.87	0.08	0.03	0.06
Deferribacterota	0.07	0.4	0.05	0.11	0.03	0.06	0.09	0.12	0.07	0.08	0.1	0.04
Patescibacteria	0	0	0	0	0.3	0.2	0	0	0	0.16	0	0.02
k__Bacteria_Unclassified	0	0.02	0.07	0	0	0.01	0.01	0	0.01	0.02	0.02	0.01
Proteobacteria	0.03	0	0.03	0	0	0.01	0.01	0.03	0.01	0.01	0	0

## Sheet: Class
Taxon	1CT1	1CT2	1CT3	1CT4	2CT1	2CT3	1AC2	1AC3	1AC4	2AC2	2AC3	2AC4
Bacteroidia	65.8	44.13	49.62	65.98	56.95	68.41	42.64	26.14	43.49	44.58	50.87	43.24
Clostridia	25.78	46.62	45.12	31.3	32.95	15.96	32.31	27.97	29.02	39.07	27.83	25.73
Bacilli	7.8	7.08	3.85	2.16	7.58	12.44	24.64	45.47	25.2	13.61	19.71	28.65
Desulfovibrionia	0.33	1.14	0.85	0.28	0.67	1.28	0.21	0.13	0.88	1.59	0.8	0.54
Verrucomicrobiae	0.09	0.48	0.24	0.07	0.99	0.8	0	0.04	0.87	0.08	0.03	0.06
Actinobacteria	0.04	0.02	0.01	0.02	0.06	0.19	0	0.01	0.31	0.66	0.4	1.46
Coriobacteriia	0.07	0.12	0.15	0.09	0.46	0.65	0.09	0.09	0.15	0.15	0.24	0.24
Deferribacteres	0.07	0.4	0.05	0.11	0.03	0.06	0.09	0.12	0.07	0.08	0.1	0.04
Saccharimonadia	0	0	0	0	0.3	0.2	0	0	0	0.16	0	0.02
Unclassified_Unclassified	0	0.02	0.07	0	0	0.01	0.01	0	0.01	0.02	0.02	0.01
Gammaproteobacteria	0.03	0	0.03	0	0	0.01	0.01	0.02	0.01	0.01	0	0
Alphaproteobacteria	0	0	0	0	0	0	0	0	0	0	0	0

## Sheet: Order
Taxon	1CT1	1CT2	1CT3	1CT4	2CT1	2CT3	1AC2	1AC3	1AC4	2AC2	2AC3	2AC4
Bacteroidales	65.8	44.13	49.62	65.98	56.95	68.41	42.64	26.14	43.49	44.58	50.87	43.24
Lachnospirales	19.21	37.34	37.19	24.87	20.66	8.67	24.4	18.54	20.62	26.86	17.77	16.51
Lactobacillales	7.5	6.73	3.24	2.03	6.75	11.55	22.1	44.66	17.96	8.06	12.84	17.02
Oscillospirales	4.88	7.21	6.37	4.55	7.99	4.12	6.67	5.95	6.08	9.46	8.28	6.24
Erysipelotrichales	0.08	0.06	0.25	0.05	0.73	0.73	2.36	0.59	7.16	5.48	6.57	11.59
Clostridia_UCG-014	1.17	1.18	0.98	1.54	3.76	2.77	0.75	3.05	1.85	2.21	1	2.63
Desulfovibrionales	0.33	1.14	0.85	0.28	0.67	1.28	0.21	0.13	0.88	1.59	0.8	0.54
Verrucomicrobiales	0.09	0.48	0.24	0.07	0.99	0.8	0	0.04	0.87	0.08	0.03	0.06
Bifidobacteriales	0.01	0.02	0.01	0.02	0.06	0.19	0	0.01	0.31	0.66	0.4	1.46
Coriobacteriales	0.07	0.12	0.15	0.09	0.46	0.65	0.09	0.09	0.15	0.15	0.24	0.24
Peptostreptococcales-Tissierellales	0.14	0.19	0.16	0.16	0.27	0.17	0.14	0.13	0.12	0.16	0.25	0.16
Peptococcales	0.12	0.24	0.15	0.06	0.09	0.1	0.12	0.11	0.14	0.2	0.07	0.1
Clostridia_vadinBB60_group	0.08	0.34	0.13	0.08	0.02	0.02	0.18	0.16	0.16	0.13	0.1	0.04
Acholeplasmatales	0.19	0.27	0.34	0.06	0	0	0.16	0.21	0.07	0	0	0
Deferribacterales	0.07	0.4	0.05	0.11	0.03	0.06	0.09	0.12	0.07	0.08	0.1	0.04
Clostridiales	0.16	0.06	0.09	0.01	0.14	0.1	0.04	0.03	0	0.01	0.35	0.04
RF39	0	0.02	0.01	0.01	0.09	0.16	0	0.01	0.01	0.07	0.31	0.04
Saccharimonadales	0	0	0	0	0.3	0.2	0	0	0	0.16	0	0.02
Unclassified_Unclassified	0	0.02	0.07	0	0	0.01	0.01	0	0.01	0.02	0.02	0.01
Christensenellales	0	0.03	0.02	0.02	0.01	0	0	0.01	0.04	0.03	0	0
Enterobacterales	0.03	0	0.03	0	0	0.01	0.01	0.02	0.01	0.01	0	0
c__Clostridia_Unclassified	0	0.01	0.02	0.01	0.01	0	0.01	0	0	0.01	0.01	0.01
Staphylococcales	0.02	0	0.01	0	0	0.01	0.01	0	0	0	0	0
Monoglobales	0	0.01	0.01	0.01	0	0	0	0	0.01	0	0	0
Corynebacteriales	0.03	0	0	0	0	0	0	0	0	0	0	0
Rhizobiales	0	0	0	0	0	0	0	0	0	0	0	0
Burkholderiales	0	0	0	0	0	0	0	0	0	0	0	0

## Sheet: Family
Taxon	1CT1	1CT2	1CT3	1CT4	2CT1	2CT3	1AC2	1AC3	1AC4	2AC2	2AC3	2AC4
Muribaculaceae	65.06	43.31	48.84	64.63	51.87	65	41.56	25.54	42.67	43.84	47.62	41.34
Lachnospiraceae	19.21	37.34	37.19	24.87	20.66	8.67	24.4	18.54	20.62	26.86	17.77	16.51
Lactobacillaceae	7.49	6.73	3.24	2.03	6.75	11.55	22	44.63	17.93	8.06	12.83	17.02
Oscillospiraceae	2.9	5.32	4.27	3.02	5.27	2.05	2.79	3.87	3.75	6.25	4.57	4.38
Erysipelotrichaceae	0.02	0	0.02	0.02	0.63	0.65	2.27	0.57	7.13	5.47	6.48	11.57
Clostridia_UCG-014	1.17	1.18	0.98	1.54	3.76	2.77	0.75	3.05	1.85	2.21	1	2.63
Ruminococcaceae	0.77	1.29	1.53	0.78	2.09	1.05	3.25	1.28	1.51	2.63	2.59	1.38
Bacteroidaceae	0	0	0	0	2.2	1.96	0	0	0	0.53	2.65	1.4
Desulfovibrionaceae	0.33	1.14	0.85	0.28	0.67	1.28	0.21	0.13	0.88	1.59	0.8	0.54
[Eubacterium]_coprostanoligenes_group	1.08	0.38	0.38	0.59	0.3	0.83	0.43	0.63	0.71	0.33	0.96	0.33
Tannerellaceae	0.74	0.81	0.73	1.34	0.03	0	1.07	0.59	0.82	0.01	0.01	0.01
Prevotellaceae	0	0	0	0	2.84	1.44	0	0	0	0.18	0.58	0.46
Akkermansiaceae	0.09	0.48	0.24	0.07	0.99	0.8	0	0.04	0.87	0.08	0.03	0.06
Bifidobacteriaceae	0.01	0.02	0.01	0.02	0.06	0.19	0	0.01	0.31	0.66	0.4	1.46
Eggerthellaceae	0.07	0.12	0.15	0.09	0.46	0.65	0.09	0.09	0.15	0.15	0.24	0.24
Butyricicoccaceae	0.13	0.18	0.17	0.14	0.32	0.2	0.18	0.17	0.1	0.24	0.17	0.14
Anaerovoracaceae	0.14	0.19	0.16	0.16	0.27	0.17	0.14	0.13	0.12	0.16	0.25	0.16
Peptococcaceae	0.12	0.24	0.15	0.06	0.09	0.1	0.12	0.11	0.14	0.2	0.07	0.1
Clostridia_vadinBB60_group	0.08	0.34	0.13	0.08	0.02	0.02	0.18	0.16	0.16	0.13	0.1	0.04
Acholeplasmataceae	0.19	0.27	0.34	0.06	0	0	0.16	0.21	0.07	0	0	0
Deferribacteraceae	0.07	0.4	0.05	0.11	0.03	0.06	0.09	0.12	0.07	0.08	0.1	0.04
Clostridiaceae	0.16	0.06	0.09	0.01	0.14	0.1	0.04	0.03	0	0.01	0.35	0.04
Erysipelatoclostridiaceae	0.05	0.06	0.23	0.04	0.1	0.08	0.08	0.02	0.03	0.01	0.09	0.02
RF39	0	0.02	0.01	0.01	0.09	0.16	0	0.01	0.01	0.07	0.31	0.04
Saccharimonadaceae	0	0	0	0	0.3	0.2	0	0	0	0.16	0	0.02
Unclassified_Unclassified	0.01	0.03	0.1	0.01	0.02	0.01	0.01	0	0.01	0.03	0.02	0.02
Christensenellaceae	0	0.03	0.02	0.02	0.01	0	0	0.01	0.04	0.03	0	0
o__Bacteroidales_Unclassified	0	0	0.06	0	0.01	0	0.01	0	0.01	0.02	0.01	0.01
Streptococcaceae	0	0	0	0	0	0	0.06	0.03	0.03	0	0	0
Enterobacteriaceae	0.03	0	0.03	0	0	0.01	0.01	0.02	0.01	0.01	0	0
UCG-010	0.01	0.04	0	0.02	0	0	0.01	0	0.01	0	0	0
Enterococcaceae	0	0	0	0	0	0	0.05	0.01	0	0	0	0
Staphylococcaceae	0.02	0	0.01	0	0	0.01	0.01	0	0	0	0	0
Monoglobaceae	0	0.01	0.01	0.01	0	0	0	0	0.01	0	0	0
Corynebacteriaceae	0.03	0	0	0	0	0	0	0	0	0	0	0
o__Oscillospirales_Unclassified	0	0	0.01	0	0	0	0.01	0	0	0	0	0
[Clostridium]_methylpentosum_group	0	0	0	0	0	0	0	0	0.01	0	0	0
Rhizobiaceae	0	0	0	0	0	0	0	0	0	0	0	0
Leuconostocaceae	0	0	0	0	0	0	0	0	0	0	0	0
Peptostreptococcaceae	0	0	0	0	0	0	0	0	0	0	0	0
Neisseriaceae	0	0	0	0	0	0	0	0	0	0	0	0

## Sheet: Genus
Taxon	1CT1	1CT2	1CT3	1CT4	2CT1	2CT3	1AC2	1AC3	1AC4	2AC2	2AC3	2AC4
Muribaculaceae	65.06	43.31	48.84	64.63	51.87	65	41.56	25.54	42.67	43.84	47.62	41.34
Lactobacillus	7.49	6.73	3.24	2.03	6.75	11.55	22	44.63	17.93	8.06	12.83	17.02
f__Lachnospiraceae_Unclassified	11.95	15.92	17.8	14.05	7.34	3.26	12.31	10.73	11.14	10.86	7.73	6.63
Lachnospiraceae_NK4A136_group	1.41	5.24	5.46	3.99	8.03	2.82	1.06	2.74	4.73	9.97	5.56	6.01
Roseburia	1.43	10.49	8.51	2.31	1.88	0.67	7.64	2.2	2	1.4	2.13	1.57
f__Oscillospiraceae_Unclassified	1.86	2.91	2.91	1.73	3.99	1.42	1.94	3.03	2.09	3.81	3.25	3.29
Clostridia_UCG-014	1.17	1.18	0.98	1.54	3.76	2.77	0.75	3.05	1.85	2.21	1	2.63
Turicibacter	0	0	0	0	0	0.01	2.25	0.54	7.12	2.79	2.27	3.01
Dubosiella	0	0	0	0	0	0	0	0	0	2.38	3.1	7.94
f__Ruminococcaceae_Unclassified	0.57	0.85	0.99	0.58	1.53	0.52	0.85	0.74	0.84	1.68	1.51	1.06
Blautia	2.06	1.97	1.25	1.21	0.42	0.13	1.14	0.92	0.12	0.35	0.12	0.17
Lachnoclostridium	0.76	1.05	1.07	0.86	1.11	0.75	0.59	0.56	0.5	0.66	0.42	0.55
Bacteroides	0	0	0	0	2.2	1.96	0	0	0	0.53	2.65	1.4
Desulfovibrio	0.33	1.14	0.85	0.28	0.67	1.28	0.21	0.13	0.88	1.59	0.8	0.54
Oscillibacter	0.52	1.51	0.71	0.86	0.65	0.27	0.21	0.45	0.89	1.36	0.57	0.57
[Eubacterium]_coprostanoligenes_group	1.08	0.38	0.38	0.59	0.3	0.83	0.43	0.63	0.71	0.33	0.96	0.33
Parabacteroides	0.74	0.81	0.72	1.34	0.03	0	1.07	0.59	0.81	0.01	0.01	0.01
Colidextribacter	0.39	0.76	0.52	0.3	0.54	0.3	0.42	0.25	0.57	0.92	0.65	0.48
[Eubacterium]_xylanophilum_group	0.61	0.89	0.97	1.03	0.42	0.07	0.19	0.07	0.6	0.33	0.05	0.32
Prevotellaceae_UCG-001	0	0	0	0	2.84	1.44	0	0	0	0.18	0.58	0.46
A2	0.14	0.57	0.82	0.18	0.43	0.09	0.44	0.1	0.14	0.96	0.32	0.26
Akkermansia	0.09	0.48	0.24	0.07	0.99	0.8	0	0.04	0.87	0.08	0.03	0.06
Ruminococcus	0	0.03	0.01	0.02	0.09	0.22	1.97	0.11	0.42	0.12	0.64	0.02
GCA-900066575	0.15	0.39	0.49	0.51	0.2	0.07	0.19	0.08	0.49	0.49	0.17	0.22
Lachnospiraceae_UCG-006	0.27	0.38	0.26	0.38	0.32	0.31	0.19	0.34	0.36	0.13	0.18	0.17
Anaerotruncus	0.1	0.2	0.3	0.09	0.37	0.27	0.18	0.24	0.14	0.74	0.38	0.25
Bifidobacterium	0.01	0.02	0.01	0.02	0.06	0.19	0	0.01	0.31	0.66	0.4	1.46
Tyzzerella	0.14	0.13	0.08	0.04	0.12	0.13	0.15	0.6	0.13	0.57	0.6	0.18
f__Erysipelotrichaceae_Unclassified	0.01	0	0.01	0	0.5	0.46	0.01	0.02	0	0.19	0.98	0.38
Enterorhabdus	0.06	0.11	0.13	0.07	0.44	0.59	0.07	0.07	0.12	0.13	0.22	0.22
Acetatifactor	0.03	0.04	0.15	0.08	0.13	0.1	0.04	0.01	0.14	0.74	0.16	0.16
Butyricicoccus	0.12	0.15	0.13	0.08	0.26	0.15	0.17	0.16	0.07	0.2	0.09	0.07
Clostridia_vadinBB60_group	0.08	0.34	0.13	0.08	0.02	0.02	0.18	0.16	0.16	0.13	0.1	0.04
f__Peptococcaceae_Unclassified	0.11	0.23	0.14	0.04	0.06	0.08	0.1	0.09	0.13	0.2	0.05	0.09
Anaeroplasma	0.19	0.27	0.34	0.06	0	0	0.16	0.21	0.07	0	0	0
Mucispirillum	0.07	0.4	0.05	0.11	0.03	0.06	0.09	0.12	0.07	0.08	0.1	0.04
Ruminococcaceae	0.07	0.17	0.19	0.07	0.05	0.01	0.25	0.18	0.08	0.02	0.02	0.03
Candidatus_Arthromitus	0.16	0.06	0.09	0.01	0.14	0.1	0.04	0.03	0	0.01	0.35	0.04
Marvinbryantia	0.07	0.13	0.16	0.11	0.06	0.09	0.11	0.04	0.07	0.01	0.11	0.03
[Eubacterium]_nodatum_group	0.07	0.09	0.04	0.07	0.12	0.07	0.09	0.04	0.05	0.05	0.14	0.07
[Eubacterium]_ventriosum_group	0.12	0.04	0.04	0.06	0.03	0.11	0.17	0.02	0.12	0.03	0.03	0.06
UCG-005	0.04	0.07	0.09	0.07	0.02	0.01	0.16	0.05	0.11	0.11	0.05	0.01
RF39	0	0.02	0.01	0.01	0.09	0.16	0	0.01	0.01	0.07	0.31	0.04
Faecalibaculum	0	0	0	0	0.13	0.16	0	0	0	0.1	0.09	0.23
Candidatus_Saccharimonas	0	0	0	0	0.3	0.2	0	0	0	0.16	0	0.02
ASF356	0.03	0.06	0.13	0.03	0.04	0.01	0.07	0.06	0.01	0.14	0.02	0.03
Intestinimonas	0.07	0.05	0.04	0.03	0.05	0.02	0.06	0.08	0.07	0.05	0.04	0.04
Family_XIII_UCG-001	0.05	0.05	0.04	0.04	0.07	0.04	0.02	0.05	0.03	0.06	0.07	0.04
Lachnospiraceae_FCS020_group	0.04	0.04	0.02	0.03	0.06	0.03	0.05	0.03	0.04	0.06	0.06	0.05
UCG-009	0	0.04	0.04	0.05	0.06	0.05	0	0.01	0.03	0.04	0.08	0.07
Lachnospiraceae_UCG-001	0	0	0	0	0.04	0.03	0.06	0.01	0	0.15	0.1	0.07
Unclassified_Unclassified	0.01	0.03	0.17	0.01	0.03	0.02	0.04	0	0.02	0.05	0.03	0.03
[Eubacterium]_brachy_group	0.01	0.04	0.07	0.03	0.05	0.03	0.02	0.03	0.02	0.03	0.02	0.04
Erysipelatoclostridium	0.03	0.04	0.16	0.02	0.01	0.01	0.07	0.01	0.02	0	0.01	0
Negativibacillus	0.03	0.03	0.02	0.03	0.04	0.02	0.01	0	0.02	0.03	0.03	0.02
Candidatus_Stoquefichus	0	0	0	0	0.08	0.07	0	0	0	0.01	0.08	0.01
f__Eggerthellaceae_Unclassified	0.01	0.01	0.02	0.01	0.02	0.04	0.02	0.01	0.03	0.02	0.02	0.03
Peptococcus	0.01	0.01	0.01	0.01	0.03	0.02	0.02	0.02	0.01	0.01	0.02	0.01
f__Christensenellaceae_Unclassified	0	0.03	0.02	0.02	0.01	0	0	0.01	0.04	0.03	0	0
Family_XIII_AD3011_group	0.01	0.01	0.01	0.02	0.03	0.02	0	0.01	0.01	0.01	0.02	0
Erysipelatoclostridiaceae	0.03	0.02	0.07	0.02	0	0	0.01	0.01	0	0	0	0
NK4A214_group	0.03	0.02	0	0.02	0.01	0.01	0	0.01	0.02	0.01	0.01	0
Streptococcus	0	0	0	0	0	0	0.06	0.03	0.03	0	0	0
Erysipelotrichaceae	0.02	0	0.01	0.01	0	0.01	0.02	0.01	0	0.01	0.03	0
Escherichia-Shigella	0.03	0	0.03	0	0	0.01	0.01	0.02	0.01	0.01	0	0
Tuzzerella	0.01	0.01	0	0.01	0.01	0	0	0.01	0.02	0.01	0.01	0.01
UCG-010	0.01	0.04	0	0.02	0	0	0.01	0	0.01	0	0	0
Harryflintia	0	0	0.01	0	0.01	0	0	0	0	0.04	0.01	0
Enterococcus	0	0	0	0	0	0	0.05	0.01	0	0	0	0
Staphylococcus	0.02	0	0.01	0	0	0.01	0.01	0	0	0	0	0
Monoglobus	0	0.01	0.01	0.01	0	0	0	0	0.01	0	0	0
Anaerovorax	0	0	0	0	0	0	0	0	0.01	0.01	0	0
Gordonibacter	0	0	0	0	0.01	0.02	0	0	0	0	0	0
Paludicola	0	0	0	0	0	0	0	0	0.01	0	0	0
Corynebacterium	0.03	0	0	0	0	0	0	0	0	0	0	0
[Clostridium]_methylpentosum_group	0	0	0	0	0	0	0	0	0.01	0	0	0
f__Tannerellaceae_Unclassified	0	0	0.01	0	0	0	0	0	0.01	0	0	0
Brucella	0	0	0	0	0	0	0	0	0	0	0	0
Lawsonella	0.01	0	0	0	0	0	0	0	0	0	0	0
Weissella	0	0	0	0	0	0	0	0	0	0	0	0
Phyllobacterium	0	0	0	0	0	0	0	0	0	0	0	0
Romboutsia	0	0	0	0	0	0	0	0	0	0	0	0
f__Neisseriaceae_Unclassified	0	0	0	0	0	0	0	0	0	0	0	0

## Sheet: Species
Taxon	1CT1	1CT2	1CT3	1CT4	2CT1	2CT3	1AC2	1AC3	1AC4	2AC2	2AC3	2AC4
g__Muribaculaceae_Unclassified	65.06	43.31	48.84	64.63	51.87	65	41.56	25.54	42.67	43.84	47.62	41.34
Unclassified_Unclassified	11.74	15.11	17.57	13.86	8.79	3.93	11.39	11.42	11.13	11.93	9.14	8.62
Lactobacillus_johnsonii	4.68	3.98	1.2	0.03	3.18	6.87	12.41	2.75	13.22	4.5	4.68	7.11
Lactobacillus_murinus	0.82	0.35	0.83	1.85	0.92	0.85	3.33	39.95	0.77	0.23	1.32	0.26
g__Lachnospiraceae_NK4A136_group_Unclassified	1.33	5.15	5.18	3.76	5.23	2.11	0.98	2.73	4.08	9.55	5.46	4.55
Lactobacillus_reuteri	1.99	2.39	1.21	0.14	2.65	3.82	6.1	1.89	3.82	3.33	6.83	9.65
g__Roseburia_Unclassified	1.43	10.49	8.5	2.31	1.88	0.67	7.64	2.19	2	1.37	2.12	1.57
g__uncultured_Unclassified	2.35	4.41	3.56	1.82	3.17	1.48	3.32	2.77	2.71	3.48	3.07	1.9
g__Clostridia_UCG-014_Unclassified	1.17	1.18	0.98	1.54	3.76	2.77	0.75	3.05	1.85	2.21	1	2.63
g__Turicibacter_Unclassified	0	0	0	0	0	0.01	2.25	0.54	7.12	2.79	2.27	3.01
g__Dubosiella_Unclassified	0	0	0	0	0	0	0	0	0	2.38	3.1	7.94
Lachnospiraceae_bacterium	1.45	0.52	0.46	0.32	3.03	0.77	0.07	0.44	0.05	0.55	0.14	1.53
g__Desulfovibrio_Unclassified	0.33	1.14	0.85	0.28	0.67	1.28	0.21	0.13	0.88	1.59	0.8	0.54
g__Oscillibacter_Unclassified	0.52	1.51	0.7	0.86	0.64	0.27	0.21	0.45	0.88	1.35	0.57	0.56
Bacteroides_acidifaciens	0	0	0	0	2.08	1.86	0	0	0	0.5	2.57	1.31
g__Lachnoclostridium_Unclassified	0.54	0.88	0.78	0.58	1.06	0.7	0.47	0.42	0.35	0.61	0.39	0.52
g__[Eubacterium]_coprostanoligenes_group_Unclassified	1.08	0.38	0.38	0.59	0.3	0.83	0.43	0.63	0.71	0.33	0.96	0.33
Parabacteroides_goldsteinii	0.74	0.81	0.72	1.34	0.03	0	1.07	0.59	0.81	0.01	0.01	0.01
g__Colidextribacter_Unclassified	0.39	0.76	0.52	0.3	0.54	0.3	0.42	0.25	0.57	0.92	0.65	0.48
g__Blautia_Unclassified	0.62	1.45	0.8	0.89	0.19	0.06	1.06	0.49	0.07	0.21	0.09	0.09
g__[Eubacterium]_xylanophilum_group_Unclassified	0.61	0.89	0.97	1.03	0.42	0.07	0.19	0.07	0.6	0.33	0.05	0.32
g__Prevotellaceae_UCG-001_Unclassified	0	0	0	0	2.84	1.44	0	0	0	0.18	0.58	0.46
g__A2_Unclassified	0.14	0.57	0.8	0.18	0.43	0.09	0.44	0.1	0.14	0.96	0.32	0.26
Akkermansia_muciniphila	0.09	0.48	0.24	0.07	0.99	0.8	0	0.04	0.87	0.08	0.03	0.06
g__Ruminococcus_Unclassified	0	0.03	0.01	0.02	0.09	0.22	1.97	0.11	0.42	0.12	0.64	0.02
[Clostridium]_leptum	0.02	0.13	0.13	0.1	0.7	0.11	0.05	0.07	0.1	0.83	0.85	0.55
g__GCA-900066575_Unclassified	0.15	0.39	0.49	0.51	0.2	0.07	0.19	0.08	0.49	0.49	0.17	0.22
g__Lachnospiraceae_UCG-006_Unclassified	0.27	0.38	0.26	0.38	0.32	0.31	0.19	0.34	0.36	0.13	0.18	0.17
g__Anaerotruncus_Unclassified	0.1	0.2	0.3	0.09	0.37	0.27	0.18	0.24	0.14	0.74	0.38	0.25
g__Bifidobacterium_Unclassified	0.01	0.02	0.01	0.02	0.06	0.19	0	0.01	0.31	0.66	0.4	1.46
g__Tyzzerella_Unclassified	0.14	0.13	0.08	0.04	0.12	0.13	0.15	0.6	0.13	0.57	0.6	0.18
Clostridium_sp.	0.19	0.19	0.42	0.49	0.27	0.09	0.2	0.18	0.19	0.19	0.09	0.15
g__Enterorhabdus_Unclassified	0.06	0.1	0.13	0.07	0.42	0.57	0.07	0.07	0.11	0.13	0.21	0.21
g__Incertae_Sedis_Unclassified	0.1	0.14	0.23	0.11	0.27	0.11	0.28	0.16	0.16	0.16	0.23	0.15
g__Acetatifactor_Unclassified	0.03	0.04	0.15	0.08	0.13	0.1	0.04	0.01	0.14	0.74	0.16	0.16
g__Butyricicoccus_Unclassified	0.12	0.15	0.13	0.08	0.26	0.15	0.17	0.16	0.07	0.2	0.09	0.07
Dorea_sp.	0.23	0.17	0.29	0.29	0.05	0.04	0.12	0.14	0.15	0.05	0.04	0.03
g__Clostridia_vadinBB60_group_Unclassified	0.08	0.34	0.13	0.08	0.02	0.02	0.18	0.16	0.16	0.13	0.1	0.04
Clostridiales_bacterium	0.08	0.08	0.28	0.23	0	0	0.08	0	0.65	0.01	0	0.01
g__Anaeroplasma_Unclassified	0.19	0.27	0.34	0.06	0	0	0.16	0.21	0.07	0	0	0
Acutalibacter_muris	0.1	0	0.16	0.04	0.27	0.08	0.02	0	0.01	0.23	0.19	0.14
g__Mucispirillum_Unclassified	0.07	0.4	0.05	0.11	0.03	0.06	0.09	0.12	0.07	0.08	0.1	0.04
g__Ruminococcaceae_Unclassified	0.07	0.17	0.19	0.07	0.05	0.01	0.25	0.18	0.08	0.02	0.02	0.03
g__Candidatus_Arthromitus_Unclassified	0.16	0.06	0.09	0.01	0.14	0.1	0.04	0.03	0	0.01	0.35	0.04
g__Marvinbryantia_Unclassified	0.07	0.13	0.16	0.11	0.06	0.09	0.11	0.04	0.07	0.01	0.11	0.03
g__[Eubacterium]_nodatum_group_Unclassified	0.07	0.09	0.04	0.07	0.12	0.07	0.09	0.04	0.05	0.05	0.14	0.07
g__[Eubacterium]_ventriosum_group_Unclassified	0.12	0.04	0.04	0.06	0.03	0.11	0.17	0.02	0.12	0.03	0.03	0.06
g__UCG-005_Unclassified	0.04	0.07	0.09	0.07	0.02	0.01	0.16	0.05	0.11	0.11	0.05	0.01
g__RF39_Unclassified	0	0.02	0.01	0.01	0.09	0.15	0	0.01	0.01	0.06	0.3	0.03
Faecalibaculum_rodentium	0	0	0	0	0.13	0.16	0	0	0	0.1	0.09	0.23
g__Candidatus_Saccharimonas_Unclassified	0	0	0	0	0.3	0.2	0	0	0	0.16	0	0.02
g__ASF356_Unclassified	0.03	0.06	0.13	0.03	0.04	0.01	0.07	0.06	0.01	0.14	0.02	0.03
g__Intestinimonas_Unclassified	0.07	0.05	0.04	0.03	0.05	0.02	0.06	0.08	0.07	0.05	0.04	0.04
g__Family_XIII_UCG-001_Unclassified	0.05	0.05	0.04	0.04	0.07	0.04	0.02	0.05	0.03	0.06	0.07	0.04
g__Lachnospiraceae_FCS020_group_Unclassified	0.04	0.04	0.02	0.03	0.06	0.03	0.05	0.03	0.04	0.06	0.06	0.05
g__UCG-009_Unclassified	0	0.04	0.04	0.05	0.06	0.05	0	0.01	0.03	0.04	0.08	0.07
g__Lachnospiraceae_UCG-001_Unclassified	0	0	0	0	0.04	0.03	0.06	0.01	0	0.15	0.1	0.07
Bacteroides_thetaiotaomicron	0	0	0	0	0.12	0.1	0	0	0	0.03	0.09	0.09
g__[Eubacterium]_brachy_group_Unclassified	0.01	0.04	0.07	0.03	0.05	0.03	0.02	0.03	0.02	0.03	0.02	0.04
g__Erysipelatoclostridium_Unclassified	0.03	0.04	0.16	0.02	0.01	0.01	0.07	0.01	0.02	0	0.01	0
g__Lactobacillus_Unclassified	0	0	0.01	0	0	0	0.15	0.04	0.1	0	0	0
g__Negativibacillus_Unclassified	0.03	0.03	0.02	0.03	0.04	0.02	0.01	0	0.02	0.03	0.03	0.02
g__Candidatus_Stoquefichus_Unclassified	0	0	0	0	0.08	0.07	0	0	0	0.01	0.08	0.01
mouse_gut	0.02	0.01	0.01	0.05	0.03	0.02	0.01	0.02	0.02	0.02	0	0.01
g__Peptococcus_Unclassified	0.01	0.01	0.01	0.01	0.03	0.02	0.02	0.02	0.01	0.01	0.02	0.01
g__Family_XIII_AD3011_group_Unclassified	0.01	0.01	0.01	0.02	0.03	0.02	0	0.01	0.01	0.01	0.02	0
g__Erysipelatoclostridiaceae_Unclassified	0.03	0.02	0.07	0.02	0	0	0.01	0.01	0	0	0	0
g__NK4A214_group_Unclassified	0.03	0.02	0	0.02	0.01	0.01	0	0.01	0.02	0.01	0.01	0
g__Erysipelotrichaceae_Unclassified	0.02	0	0.01	0.01	0	0.01	0.02	0.01	0	0.01	0.03	0
g__Streptococcus_Unclassified	0	0	0	0	0	0	0.06	0.03	0.03	0	0	0
g__Escherichia-Shigella_Unclassified	0.03	0	0.03	0	0	0.01	0.01	0.02	0.01	0.01	0	0
g__Tuzzerella_Unclassified	0.01	0.01	0	0.01	0.01	0	0	0.01	0.02	0.01	0.01	0.01
g__UCG-010_Unclassified	0.01	0.04	0	0.02	0	0	0.01	0	0.01	0	0	0
g__Harryflintia_Unclassified	0	0	0.01	0	0.01	0	0	0	0	0.04	0.01	0
Enterococcus_faecalis	0	0	0	0	0	0	0.05	0.01	0	0	0	0
Eubacterium_sp.	0	0	0	0	0	0	0	0.02	0	0.03	0	0
g__Monoglobus_Unclassified	0	0.01	0.01	0.01	0	0	0	0	0.01	0	0	0
g__Anaerovorax_Unclassified	0	0	0	0	0	0	0	0	0.01	0.01	0	0
g__Gordonibacter_Unclassified	0	0	0	0	0.01	0.02	0	0	0	0	0	0
g__Staphylococcus_Unclassified	0.02	0	0	0	0	0	0.01	0	0	0	0	0
Eubacterium_plexicaudatum	0	0	0.01	0	0	0	0	0	0	0	0	0
g__Paludicola_Unclassified	0	0	0	0	0	0	0	0	0.01	0	0	0
metagenome	0	0	0	0	0	0	0	0	0	0.01	0	0.01
Staphylococcus_sciuri	0	0	0	0	0	0.01	0.01	0	0	0	0	0
g__Corynebacterium_Unclassified	0.03	0	0	0	0	0	0	0	0	0	0	0
[Clostridium]_methylpentosum	0	0	0	0	0	0	0	0	0.01	0	0	0
Oscillibacter_sp.	0	0	0.01	0	0	0	0	0	0	0.01	0	0
Anaerotruncus_colihominis	0	0	0	0	0	0	0	0	0	0	0	0
Streptococcus_thermophilus	0	0	0	0	0	0	0	0	0	0	0	0
g__Brucella_Unclassified	0	0	0	0	0	0	0	0	0	0	0	0
g__Lawsonella_Unclassified	0.01	0	0	0	0	0	0	0	0	0	0	0
g__Weissella_Unclassified	0	0	0	0	0	0	0	0	0	0	0	0
Hungateiclostridiaceae_bacterium	0	0	0	0	0	0	0	0	0	0	0	0
g__Phyllobacterium_Unclassified	0	0	0	0	0	0	0	0	0	0	0	0
Trichinella_pseudospiralis	0	0	0	0	0	0	0	0	0	0	0	0
Romboutsia_ilealis	0	0	0	0	0	0	0	0	0	0	0	0
