# Supplementary material for: Intestinal Lactobacillus johnsonii protects against neuroangiostrongyliasis in BALB/c mice through modulation of immune response
Source: PLoS Negl Trop Dis. 2025 Apr 8;19(4):e0012977. doi: 10.1371/journal.pntd.0012977 (PMC11978024; doi:10.1371/journal.pntd.0012977)
Supplement: S4 Table — (XLSX) [file pntd.0012977.s004.xlsx]

## Sheet: Phylum
	P value	Mean of Column A_uninfected	Mean of Column B_infected	Difference	SE of difference	t ratio	df
Bacteroidota	0.010247	58.48	41.83	16.66	5.279	3.155	10
Firmicutes	0.011292	39.77	56.54	-16.77	5.412	3.098	10
Desulfobacterota	0.81344	0.7583	0.6917	0.06667	0.2751	0.2423	10
Actinobacteriota	0.264898	0.3117	0.6333	-0.3217	0.2723	1.181	10
Verrucomicrobiota	0.233132	0.445	0.18	0.265	0.2088	1.269	10
Deferribacterota	0.54226	0.12	0.08333	0.03667	0.05812	0.6309	10
Patescibacteria	0.3969	0.08333	0.03	0.05333	0.06026	0.8851	10
k__Bacteria_Unclassified	0.674828	0.01667	0.01167	0.005	0.01157	0.4321	10
Proteobacteria	0.828406	0.01167	0.01	0.001667	0.007491	0.2225	10

## Sheet: Class
	P value	Mean of Column A_uninfected	Mean of Column B_infected	Difference	SE of difference	t ratio	df
Bacteroidia	0.010247	58.48	41.83	16.66	5.279	3.155	10
Clostridia	0.61959	32.96	30.32	2.633	5.141	0.5123	10
Bacilli	0.00188	6.818	26.21	-19.4	4.637	4.182	10
Desulfovibrionia	0.81344	0.7583	0.6917	0.06667	0.2751	0.2423	10
Verrucomicrobiae	0.233132	0.445	0.18	0.265	0.2088	1.269	10
Actinobacteria	0.092195	0.05667	0.4733	-0.4167	0.2238	1.862	10
Coriobacteriia	0.365182	0.2567	0.16	0.09667	0.1019	0.9486	10
Deferribacteres	0.54226	0.12	0.08333	0.03667	0.05812	0.6309	10
Saccharimonadia	0.3969	0.08333	0.03	0.05333	0.06026	0.8851	10
Unclassified_Unclassified	0.674828	0.01667	0.01167	0.005	0.01157	0.4321	10
Gammaproteobacteria	0.632069	0.01167	0.008333	0.003333	0.006749	0.4939	10
Alphaproteobacteria		0	0	0	0

## Sheet: Order
	P value	Mean of Column A_uninfected	Mean of Column B_infected	Difference	SE of difference	t ratio	df
Bacteroidales	0.010247	58.48	41.83	16.66	5.279	3.155	10
Lachnospirales	0.441785	24.66	20.78	3.873	4.836	0.8009	10
Lactobacillales	0.025691	6.3	20.44	-14.14	5.401	2.618	10
Oscillospirales	0.176977	5.853	7.113	-1.26	0.8674	1.453	10
Erysipelotrichales	0.007386	0.3167	5.625	-5.308	1.585	3.348	10
Clostridia_UCG-014	0.980108	1.9	1.915	-0.015	0.5868	0.02556	10
Desulfovibrionales	0.81344	0.7583	0.6917	0.06667	0.2751	0.2423	10
Verrucomicrobiales	0.233132	0.445	0.18	0.265	0.2088	1.269	10
Bifidobacteriales	0.089031	0.05167	0.4733	-0.4217	0.2239	1.883	10
Coriobacteriales	0.365182	0.2567	0.16	0.09667	0.1019	0.9486	10
Peptostreptococcales-Tissierellales	0.439035	0.1817	0.16	0.02167	0.02688	0.8059	10
Peptococcales	0.917679	0.1267	0.1233	0.003333	0.03145	0.106	10
Clostridia_vadinBB60_group	0.760037	0.1117	0.1283	-0.01667	0.05309	0.3139	10
Acholeplasmatales	0.341311	0.1433	0.07333	0.07	0.07006	0.9991	10
Deferribacterales	0.54226	0.12	0.08333	0.03667	0.05812	0.6309	10
Clostridiales	0.804634	0.09333	0.07833	0.015	0.05905	0.254	10
RF39	0.65926	0.04833	0.07333	-0.025	0.05502	0.4544	10
Saccharimonadales	0.3969	0.08333	0.03	0.05333	0.06026	0.8851	10
Unclassified_Unclassified	0.674828	0.01667	0.01167	0.005	0.01157	0.4321	10
Christensenellales	>0.999999	0.01333	0.01333	0	0.008692	0	10
Enterobacterales	0.632069	0.01167	0.008333	0.003333	0.006749	0.4939	10
c__Clostridia_Unclassified	0.664251	0.008333	0.006667	0.001667	0.003727	0.4472	10
Staphylococcales	0.209383	0.006667	0.001667	0.005	0.003727	1.342	10
Monoglobales	0.259573	0.005	0.001667	0.003333	0.002789	1.195	10
Corynebacteriales	0.340893	0.005	0	0.005	0.005	1	10
Rhizobiales		0	0	0	0
Burkholderiales		0	0	0	0

## Sheet: Family
	P value	Mean of Column A_uninfected	Mean of Column B_infected	Difference	SE of difference	t ratio	df
Muribaculaceae	0.009687	56.45	40.43	16.02	5.026	3.188	10
Lachnospiraceae	0.441785	24.66	20.78	3.873	4.836	0.8009	10
Lactobacillaceae	0.02581	6.298	20.41	-14.11	5.397	2.615	10
Oscillospiraceae	0.537733	3.805	4.268	-0.4633	0.7261	0.6381	10
Erysipelotrichaceae	0.007078	0.2233	5.582	-5.358	1.588	3.374	10
Clostridia_UCG-014	0.980108	1.9	1.915	-0.015	0.5868	0.02556	10
Ruminococcaceae	0.055207	1.252	2.107	-0.855	0.3941	2.17	10
Bacteroidaceae	0.912465	0.6933	0.7633	-0.07	0.6209	0.1127	10
Desulfovibrionaceae	0.81344	0.7583	0.6917	0.06667	0.2751	0.2423	10
[Eubacterium]_coprostanoligenes_group	0.864014	0.5933	0.565	0.02833	0.1612	0.1757	10
Tannerellaceae	0.519365	0.6083	0.4183	0.19	0.2845	0.6678	10
Prevotellaceae	0.329254	0.7133	0.2033	0.51	0.4973	1.026	10
Akkermansiaceae	0.233132	0.445	0.18	0.265	0.2088	1.269	10
Bifidobacteriaceae	0.089031	0.05167	0.4733	-0.4217	0.2239	1.883	10
Eggerthellaceae	0.365182	0.2567	0.16	0.09667	0.1019	0.9486	10
Butyricicoccaceae	0.506054	0.19	0.1667	0.02333	0.03383	0.6897	10
Anaerovoracaceae	0.439035	0.1817	0.16	0.02167	0.02688	0.8059	10
Peptococcaceae	0.917679	0.1267	0.1233	0.003333	0.03145	0.106	10
Clostridia_vadinBB60_group	0.760037	0.1117	0.1283	-0.01667	0.05309	0.3139	10
Acholeplasmataceae	0.341311	0.1433	0.07333	0.07	0.07006	0.9991	10
Deferribacteraceae	0.54226	0.12	0.08333	0.03667	0.05812	0.6309	10
Clostridiaceae	0.804634	0.09333	0.07833	0.015	0.05905	0.254	10
Erysipelatoclostridiaceae	0.136884	0.09333	0.04167	0.05167	0.03195	1.617	10
RF39	0.65926	0.04833	0.07333	-0.025	0.05502	0.4544	10
Saccharimonadaceae	0.3969	0.08333	0.03	0.05333	0.06026	0.8851	10
Unclassified_Unclassified	0.340893	0.03	0.015	0.015	0.015	1	10
Christensenellaceae	>0.999999	0.01333	0.01333	0	0.008692	0	10
o__Bacteroidales_Unclassified	0.872693	0.01167	0.01	0.001667	0.01014	0.1644	10
Streptococcaceae	0.073388	0	0.02	-0.02	0.01	2	10
Enterobacteriaceae	0.632069	0.01167	0.008333	0.003333	0.006749	0.4939	10
UCG-010	0.253123	0.01167	0.003333	0.008333	0.006872	1.213	10
Enterococcaceae	0.248738	0	0.01	-0.01	0.008165	1.225	10
Staphylococcaceae	0.209383	0.006667	0.001667	0.005	0.003727	1.342	10
Monoglobaceae	0.259573	0.005	0.001667	0.003333	0.002789	1.195	10
Corynebacteriaceae	0.340893	0.005	0	0.005	0.005	1	10
o__Oscillospirales_Unclassified	>0.999999	0.001667	0.001667	0	0.002357	0	10
[Clostridium]_methylpentosum_group	0.340893	0	0.001667	-0.001667	0.001667	1	10
Rhizobiaceae		0	0	0	0
Leuconostocaceae		0	0	0	0
Peptostreptococcaceae		0	0	0	0
Neisseriaceae		0	0	0	0

## Sheet: Genus
	P value	Mean of Column A_uninfected	Mean of Column B_infected	Difference	SE of difference	t ratio	df
Muribaculaceae	0.009687	56.45	40.43	16.02	5.026	3.188	10
Lactobacillus	0.02581	6.298	20.41	-14.11	5.397	2.615	10
f__Lachnospiraceae_Unclassified	0.468739	11.72	9.9	1.82	2.417	0.7531	10
Lachnospiraceae_NK4A136_group	0.74625	4.492	5.012	-0.52	1.563	0.3327	10
Roseburia	0.494498	4.215	2.823	1.392	1.963	0.709	10
f__Oscillospiraceae_Unclassified	0.405667	2.47	2.902	-0.4317	0.4972	0.8681	10
Clostridia_UCG-014	0.980108	1.9	1.915	-0.015	0.5868	0.02556	10
Turicibacter	0.007528	0.001667	2.997	-2.995	0.8975	3.337	10
Dubosiella	0.108427	0	2.237	-2.237	1.269	1.763	10
f__Ruminococcaceae_Unclassified	0.250524	0.84	1.113	-0.2733	0.2241	1.22	10
Blautia	0.085765	1.173	0.47	0.7033	0.369	1.906	10
Lachnoclostridium	0.000399	0.9333	0.5467	0.3867	0.07431	5.203	10
Bacteroides	0.912465	0.6933	0.7633	-0.07	0.6209	0.1127	10
Desulfovibrio	0.81344	0.7583	0.6917	0.06667	0.2751	0.2423	10
Oscillibacter	0.748101	0.7533	0.675	0.07833	0.2373	0.3301	10
[Eubacterium]_coprostanoligenes_group	0.864014	0.5933	0.565	0.02833	0.1612	0.1757	10
Parabacteroides	0.518496	0.6067	0.4167	0.19	0.2839	0.6692	10
Colidextribacter	0.511711	0.4683	0.5483	-0.08	0.1176	0.6804	10
[Eubacterium]_xylanophilum_group	0.041751	0.665	0.26	0.405	0.1735	2.334	10
Prevotellaceae_UCG-001	0.329254	0.7133	0.2033	0.51	0.4973	1.026	10
A2	0.99254	0.3717	0.37	0.001667	0.1739	0.009586	10
Akkermansia	0.233132	0.445	0.18	0.265	0.2088	1.269	10
Ruminococcus	0.139344	0.06167	0.5467	-0.485	0.302	1.606	10
GCA-900066575	0.791123	0.3017	0.2733	0.02833	0.1041	0.272	10
Lachnospiraceae_UCG-006	0.0677	0.32	0.2283	0.09167	0.04475	2.048	10
Anaerotruncus	0.345731	0.2217	0.3217	-0.1	0.1011	0.9896	10
Bifidobacterium	0.089031	0.05167	0.4733	-0.4217	0.2239	1.883	10
Tyzzerella	0.023473	0.1067	0.3717	-0.265	0.09923	2.67	10
f__Erysipelotrichaceae_Unclassified	0.600711	0.1633	0.2633	-0.1	0.185	0.5405	10
Enterorhabdus	0.344997	0.2333	0.1383	0.095	0.09585	0.9911	10
Acetatifactor	0.305993	0.08833	0.2083	-0.12	0.1112	1.079	10
Butyricicoccus	0.536754	0.1483	0.1267	0.02167	0.03387	0.6397	10
Clostridia_vadinBB60_group	0.760037	0.1117	0.1283	-0.01667	0.05309	0.3139	10
f__Peptococcaceae_Unclassified	>0.999999	0.11	0.11	0	0.03493	0	10
Anaeroplasma	0.341311	0.1433	0.07333	0.07	0.07006	0.9991	10
Mucispirillum	0.54226	0.12	0.08333	0.03667	0.05812	0.6309	10
Ruminococcaceae	0.947118	0.09333	0.09667	-0.003333	0.04901	0.06801	10
Candidatus_Arthromitus	0.804634	0.09333	0.07833	0.015	0.05905	0.254	10
Marvinbryantia	0.101508	0.1033	0.06167	0.04167	0.02311	1.803	10
[Eubacterium]_nodatum_group	0.861927	0.07667	0.07333	0.003333	0.01868	0.1785	10
[Eubacterium]_ventriosum_group	0.86806	0.06667	0.07167	-0.005	0.02934	0.1704	10
UCG-005	0.246835	0.05	0.08167	-0.03167	0.02574	1.23	10
RF39	0.65926	0.04833	0.07333	-0.025	0.05502	0.4544	10
Faecalibaculum	0.66351	0.04833	0.07	-0.02167	0.04833	0.4483	10
Candidatus_Saccharimonas	0.3969	0.08333	0.03	0.05333	0.06026	0.8851	10
ASF356	0.851603	0.05	0.055	-0.005	0.02604	0.192	10
Intestinimonas	0.202482	0.04333	0.05667	-0.01333	0.009775	1.364	10
Family_XIII_UCG-001	0.719014	0.04833	0.045	0.003333	0.009006	0.3701	10
Lachnospiraceae_FCS020_group	0.143084	0.03667	0.04833	-0.01167	0.007341	1.589	10
UCG-009	0.916932	0.04	0.03833	0.001667	0.01558	0.107	10
Lachnospiraceae_UCG-001	0.051349	0.01167	0.065	-0.05333	0.02411	2.212	10
Unclassified_Unclassified	0.539364	0.045	0.02833	0.01667	0.02623	0.6355	10
[Eubacterium]_brachy_group	0.22281	0.03833	0.02667	0.01167	0.008975	1.3	10
Erysipelatoclostridium	0.326414	0.045	0.01833	0.02667	0.02584	1.032	10
Negativibacillus	0.108611	0.02833	0.01833	0.01	0.005676	1.762	10
Candidatus_Stoquefichus	0.691502	0.025	0.01667	0.008333	0.0204	0.4085	10
f__Eggerthellaceae_Unclassified	0.570076	0.01833	0.02167	-0.003333	0.005676	0.5872	10
Peptococcus	>0.999999	0.015	0.015	0	0.004082	0	10
f__Christensenellaceae_Unclassified	>0.999999	0.01333	0.01333	0	0.008692	0	10
Family_XIII_AD3011_group	0.095906	0.01667	0.008333	0.008333	0.004534	1.838	10
Erysipelatoclostridiaceae	0.092436	0.02333	0.003333	0.02	0.01075	1.861	10
NK4A214_group	0.234585	0.015	0.008333	0.006667	0.00527	1.265	10
Streptococcus	0.073388	0	0.02	-0.02	0.01	2	10
Erysipelotrichaceae	0.570076	0.008333	0.01167	-0.003333	0.005676	0.5872	10
Escherichia-Shigella	0.632069	0.01167	0.008333	0.003333	0.006749	0.4939	10
Tuzzerella	0.340893	0.006667	0.01	-0.003333	0.003333	1	10
UCG-010	0.253123	0.01167	0.003333	0.008333	0.006872	1.213	10
Harryflintia	0.483542	0.003333	0.008333	-0.005	0.006872	0.7276	10
Enterococcus	0.248738	0	0.01	-0.01	0.008165	1.225	10
Staphylococcus	0.209383	0.006667	0.001667	0.005	0.003727	1.342	10
Monoglobus	0.259573	0.005	0.001667	0.003333	0.002789	1.195	10
Anaerovorax	0.144928	0	0.003333	-0.003333	0.002108	1.581	10
Gordonibacter	0.173948	0.005	0	0.005	0.003416	1.464	10
Paludicola	0.340893	0	0.001667	-0.001667	0.001667	1	10
Corynebacterium	0.340893	0.005	0	0.005	0.005	1	10
[Clostridium]_methylpentosum_group	0.340893	0	0.001667	-0.001667	0.001667	1	10
f__Tannerellaceae_Unclassified	>0.999999	0.001667	0.001667	0	0.002357	0	10
Brucella		0	0	0	0
Lawsonella	0.340893	0.001667	0	0.001667	0.001667	1	10
Weissella		0	0	0	0
Phyllobacterium		0	0	0	0
Romboutsia		0	0	0	0
f__Neisseriaceae_Unclassified		0	0	0	0

## Sheet: Species
	P value	Mean of Column A_uninfected	Mean of Column B_infected	Difference	SE of difference	t ratio	df
g__Muribaculaceae_Unclassified	0.009687	56.45	40.43	16.02	5.026	3.188	10
Unclassified_Unclassified	0.566594	11.83	10.61	1.228	2.073	0.5926	10
Lactobacillus_johnsonii	0.072707	3.323	7.445	-4.122	2.055	2.006	10
Lactobacillus_murinus	0.325154	0.9367	7.643	-6.707	6.481	1.035	10
g__Lachnospiraceae_NK4A136_group_Unclassified	0.590572	3.793	4.558	-0.765	1.376	0.5558	10
Lactobacillus_reuteri	0.027863	2.033	5.27	-3.237	1.259	2.571	10
g__Roseburia_Unclassified	0.492531	4.213	2.815	1.398	1.963	0.7124	10
g__uncultured_Unclassified	0.883494	2.798	2.875	-0.07667	0.51	0.1503	10
g__Clostridia_UCG-014_Unclassified	0.980108	1.9	1.915	-0.015	0.5868	0.02556	10
g__Turicibacter_Unclassified	0.007528	0.001667	2.997	-2.995	0.8975	3.337	10
g__Dubosiella_Unclassified	0.108427	0	2.237	-2.237	1.269	1.763	10
Lachnospiraceae_bacterium	0.219009	1.092	0.4633	0.6283	0.4791	1.311	10
g__Desulfovibrio_Unclassified	0.81344	0.7583	0.6917	0.06667	0.2751	0.2423	10
g__Oscillibacter_Unclassified	0.742027	0.75	0.67	0.08	0.2364	0.3384	10
Bacteroides_acidifaciens	0.904134	0.6567	0.73	-0.07333	0.5936	0.1235	10
g__Lachnoclostridium_Unclassified	0.007248	0.7567	0.46	0.2967	0.08831	3.36	10
g__[Eubacterium]_coprostanoligenes_group_Unclassified	0.864014	0.5933	0.565	0.02833	0.1612	0.1757	10
Parabacteroides_goldsteinii	0.518496	0.6067	0.4167	0.19	0.2839	0.6692	10
g__Colidextribacter_Unclassified	0.511711	0.4683	0.5483	-0.08	0.1176	0.6804	10
g__Blautia_Unclassified	0.229412	0.6683	0.335	0.3333	0.2604	1.28	10
g__[Eubacterium]_xylanophilum_group_Unclassified	0.041751	0.665	0.26	0.405	0.1735	2.334	10
g__Prevotellaceae_UCG-001_Unclassified	0.329254	0.7133	0.2033	0.51	0.4973	1.026	10
g__A2_Unclassified	0.992467	0.3683	0.37	-0.001667	0.1722	0.00968	10
Akkermansia_muciniphila	0.233132	0.445	0.18	0.265	0.2088	1.269	10
g__Ruminococcus_Unclassified	0.139344	0.06167	0.5467	-0.485	0.302	1.606	10
[Clostridium]_leptum	0.285959	0.1983	0.4083	-0.21	0.1863	1.127	10
g__GCA-900066575_Unclassified	0.791123	0.3017	0.2733	0.02833	0.1041	0.272	10
g__Lachnospiraceae_UCG-006_Unclassified	0.0677	0.32	0.2283	0.09167	0.04475	2.048	10
g__Anaerotruncus_Unclassified	0.345731	0.2217	0.3217	-0.1	0.1011	0.9896	10
g__Bifidobacterium_Unclassified	0.089031	0.05167	0.4733	-0.4217	0.2239	1.883	10
g__Tyzzerella_Unclassified	0.023473	0.1067	0.3717	-0.265	0.09923	2.67	10
Clostridium_sp.	0.123527	0.275	0.1667	0.1083	0.06442	1.682	10
g__Enterorhabdus_Unclassified	0.341987	0.225	0.1333	0.09167	0.09188	0.9976	10
g__Incertae_Sedis_Unclassified	0.430466	0.16	0.19	-0.03	0.03651	0.8216	10
g__Acetatifactor_Unclassified	0.305993	0.08833	0.2083	-0.12	0.1112	1.079	10
g__Butyricicoccus_Unclassified	0.536754	0.1483	0.1267	0.02167	0.03387	0.6397	10
Dorea_sp.	0.107951	0.1783	0.08833	0.09	0.05098	1.765	10
g__Clostridia_vadinBB60_group_Unclassified	0.760037	0.1117	0.1283	-0.01667	0.05309	0.3139	10
Clostridiales_bacterium	0.910871	0.1117	0.125	-0.01333	0.1161	0.1148	10
g__Anaeroplasma_Unclassified	0.341311	0.1433	0.07333	0.07	0.07006	0.9991	10
Acutalibacter_muris	0.864027	0.1083	0.09833	0.01	0.05691	0.1757	10
g__Mucispirillum_Unclassified	0.54226	0.12	0.08333	0.03667	0.05812	0.6309	10
g__Ruminococcaceae_Unclassified	0.947118	0.09333	0.09667	-0.003333	0.04901	0.06801	10
g__Candidatus_Arthromitus_Unclassified	0.804634	0.09333	0.07833	0.015	0.05905	0.254	10
g__Marvinbryantia_Unclassified	0.101508	0.1033	0.06167	0.04167	0.02311	1.803	10
g__[Eubacterium]_nodatum_group_Unclassified	0.861927	0.07667	0.07333	0.003333	0.01868	0.1785	10
g__[Eubacterium]_ventriosum_group_Unclassified	0.86806	0.06667	0.07167	-0.005	0.02934	0.1704	10
g__UCG-005_Unclassified	0.246835	0.05	0.08167	-0.03167	0.02574	1.23	10
g__RF39_Unclassified	0.692238	0.04667	0.06833	-0.02167	0.05317	0.4075	10
Faecalibaculum_rodentium	0.66351	0.04833	0.07	-0.02167	0.04833	0.4483	10
g__Candidatus_Saccharimonas_Unclassified	0.3969	0.08333	0.03	0.05333	0.06026	0.8851	10
g__ASF356_Unclassified	0.851603	0.05	0.055	-0.005	0.02604	0.192	10
g__Intestinimonas_Unclassified	0.202482	0.04333	0.05667	-0.01333	0.009775	1.364	10
g__Family_XIII_UCG-001_Unclassified	0.719014	0.04833	0.045	0.003333	0.009006	0.3701	10
g__Lachnospiraceae_FCS020_group_Unclassified	0.143084	0.03667	0.04833	-0.01167	0.007341	1.589	10
g__UCG-009_Unclassified	0.916932	0.04	0.03833	0.001667	0.01558	0.107	10
g__Lachnospiraceae_UCG-001_Unclassified	0.051349	0.01167	0.065	-0.05333	0.02411	2.212	10
Bacteroides_thetaiotaomicron	0.956038	0.03667	0.035	0.001667	0.02949	0.05652	10
g__[Eubacterium]_brachy_group_Unclassified	0.22281	0.03833	0.02667	0.01167	0.008975	1.3	10
g__Erysipelatoclostridium_Unclassified	0.326414	0.045	0.01833	0.02667	0.02584	1.032	10
g__Lactobacillus_Unclassified	0.102068	0.001667	0.04833	-0.04667	0.02593	1.8	10
g__Negativibacillus_Unclassified	0.108611	0.02833	0.01833	0.01	0.005676	1.762	10
g__Candidatus_Stoquefichus_Unclassified	0.691502	0.025	0.01667	0.008333	0.0204	0.4085	10
mouse_gut	0.183155	0.02333	0.01333	0.01	0.006992	1.43	10
g__Peptococcus_Unclassified	>0.999999	0.015	0.015	0	0.004082	0	10
g__Family_XIII_AD3011_group_Unclassified	0.095906	0.01667	0.008333	0.008333	0.004534	1.838	10
g__Erysipelatoclostridiaceae_Unclassified	0.092436	0.02333	0.003333	0.02	0.01075	1.861	10
g__NK4A214_group_Unclassified	0.234585	0.015	0.008333	0.006667	0.00527	1.265	10
g__Erysipelotrichaceae_Unclassified	0.570076	0.008333	0.01167	-0.003333	0.005676	0.5872	10
g__Streptococcus_Unclassified	0.073388	0	0.02	-0.02	0.01	2	10
g__Escherichia-Shigella_Unclassified	0.632069	0.01167	0.008333	0.003333	0.006749	0.4939	10
g__Tuzzerella_Unclassified	0.340893	0.006667	0.01	-0.003333	0.003333	1	10
g__UCG-010_Unclassified	0.253123	0.01167	0.003333	0.008333	0.006872	1.213	10
g__Harryflintia_Unclassified	0.483542	0.003333	0.008333	-0.005	0.006872	0.7276	10
Enterococcus_faecalis	0.248738	0	0.01	-0.01	0.008165	1.225	10
Eubacterium_sp.	0.155615	0	0.008333	-0.008333	0.005426	1.536	10
g__Monoglobus_Unclassified	0.259573	0.005	0.001667	0.003333	0.002789	1.195	10
g__Anaerovorax_Unclassified	0.144928	0	0.003333	-0.003333	0.002108	1.581	10
g__Gordonibacter_Unclassified	0.173948	0.005	0	0.005	0.003416	1.464	10
g__Staphylococcus_Unclassified	0.664251	0.003333	0.001667	0.001667	0.003727	0.4472	10
Eubacterium_plexicaudatum	0.340893	0.001667	0	0.001667	0.001667	1	10
g__Paludicola_Unclassified	0.340893	0	0.001667	-0.001667	0.001667	1	10
metagenome	0.144928	0	0.003333	-0.003333	0.002108	1.581	10
Staphylococcus_sciuri	>0.999999	0.001667	0.001667	0	0.002357	0	10
g__Corynebacterium_Unclassified	0.340893	0.005	0	0.005	0.005	1	10
[Clostridium]_methylpentosum	0.340893	0	0.001667	-0.001667	0.001667	1	10
Oscillibacter_sp.	>0.999999	0.001667	0.001667	0	0.002357	0	10
Anaerotruncus_colihominis		0	0	0	0
Streptococcus_thermophilus		0	0	0	0
g__Brucella_Unclassified		0	0	0	0
g__Lawsonella_Unclassified	0.340893	0.001667	0	0.001667	0.001667	1	10
g__Weissella_Unclassified		0	0	0	0
Hungateiclostridiaceae_bacterium		0	0	0	0
g__Phyllobacterium_Unclassified		0	0	0	0
Trichinella_pseudospiralis		0	0	0	0
Romboutsia_ilealis		0	0	0	0
