# Supplementary material for: Intestinal Lactobacillus johnsonii protects against neuroangiostrongyliasis in BALB/c mice through modulation of immune response
Source: PLoS Negl Trop Dis. 2025 Apr 8;19(4):e0012977. doi: 10.1371/journal.pntd.0012977 (PMC11978024; doi:10.1371/journal.pntd.0012977)
Supplement: S5 Table — (XLSX) [file pntd.0012977.s005.xlsx]

## Sheet: LEfSe_LDA
Biomarker_name	Logarithm_value	Group	LDA_value	P_value
k__Bacteria.p__Bacteroidota	5.08252	Control	4.25837	0.0104056
k__Bacteria.p__Firmicutes.c__Bacilli.o__Erysipelotrichales.f__Erysipelotrichaceae.g__Turicibacter	3.79127	Infected	3.50038	0.00334562
k__Bacteria.p__Bacteroidota.c__Bacteroidia	5.08252	Control	4.25837	0.0104056
k__Bacteria.p__Firmicutes.c__Bacilli.o__Lactobacillales.f__Lactobacillaceae.g__Lactobacillus	4.62386	Infected	4.10254	0.00648531
k__Bacteria.p__Firmicutes.c__Bacilli.o__Lactobacillales	4.62453	Infected	4.10332	0.00648531
k__Bacteria.p__Firmicutes.c__Bacilli.o__Lactobacillales.f__Lactobacillaceae	4.62386	Infected	4.10254	0.00648531
k__Bacteria.p__Firmicutes	5.06647	Infected	4.25285	0.0249747
k__Bacteria.p__Bacteroidota.c__Bacteroidia.o__Bacteroidales.f__Muribaculaceae.g__Muribaculaceae	5.06723	Control	4.24312	0.0104056
k__Bacteria.p__Firmicutes.c__Bacilli	4.73248	Infected	4.26536	0.00394775
k__Bacteria.p__Bacteroidota.c__Bacteroidia.o__Bacteroidales.f__Muribaculaceae	5.06723	Control	4.24312	0.0104056
k__Bacteria.p__Bacteroidota.c__Bacteroidia.o__Bacteroidales	5.08252	Control	4.25837	0.0104056
k__Bacteria.p__Proteobacteria.c__Alphaproteobacteria.o__Rhizobiales.f__Rhizobiaceae.g__Brucella	0.40942	Control	4.23286	0.0222296
k__Bacteria.p__Firmicutes.c__Bacilli.o__Erysipelotrichales.f__Erysipelotrichaceae	4.06043	Infected	3.76524	0.0104056
k__Bacteria.p__Firmicutes.c__Bacilli.o__Erysipelotrichales	4.06368	Infected	3.76224	0.0104056

## Sheet: STAMP
Row.names	Mean_Control	Mean_Infected	Variance_Control	Variance_Infected	Sd_Control	Sd_Infected	estimate	conf.low	conf.high	p.value	q.value	Group
Lachnoclostridium	1.11407	0.641527	5.88801e-06	1.06969e-06	0.00242652	0.00103426	0.472539	0.216048	0.729029	0.00348358	0.156126	Control
Muribaculaceae	66.5386	47.2149	0.00854152	0.00803343	0.0924203	0.0896294	19.3237	7.61122	31.0361	0.00427742	0.156126	Control
Turicibacter	0.00161124	3.49569	1.00872e-09	0.000657985	3.17603e-05	0.0256512	-3.49407	-6.186	-0.802144	0.0206299	0.501995	Infected
Brucella	0.00143911	0	1.52148e-10	0	1.23348e-05	0	0.00143911	0.000144652	0.00273357	0.0354963	0.520037	Control
Lactobacillus	7.30301	23.8211	0.00123641	0.0224814	0.0351626	0.149938	-16.5181	-32.2112	-0.824919	0.0422174	0.520037	Infected
Tyzzerella	0.127227	0.436685	2.22065e-07	8.07162e-06	0.000471237	0.00284106	-0.309458	-0.607006	-0.0119107	0.0440507	0.520037	Infected
[Eubacterium]_xylanophilum_group	0.810543	0.306111	2.21401e-05	5.79571e-06	0.00470533	0.00240743	0.504432	0.000380961	1.00848	0.0498665	0.520037	Control
