# Supplementary material for: Intestinal Lactobacillus johnsonii protects against neuroangiostrongyliasis in BALB/c mice through modulation of immune response
Source: PLoS Negl Trop Dis. 2025 Apr 8;19(4):e0012977. doi: 10.1371/journal.pntd.0012977 (PMC11978024; doi:10.1371/journal.pntd.0012977)
Supplement: S7 Table — (XLSX) [file pntd.0012977.s007.xlsx]

## Sheet: 工作表1
category	term	ontology	numDEInCat	numInCat	over_represented_pvalue	over_represented_FDR	GeneNumber(Up)	GeneNumber(Down)
GO:0005615	extracellular space	CC	80	2251	3.19721e-28	5.817e-24	7	73
GO:0005576	extracellular region	CC	47	1667	1.20767e-12	8.54545e-09	10	37
GO:0062023	collagen-containing extracellular matrix	CC	26	411	1.40905e-12	8.54545e-09	1	25
GO:0007155	cell adhesion	BP	25	482	3.34855e-09	1.52309e-05	13	12
GO:0002548	monocyte chemotaxis	BP	7	37	4.48457e-09	1.63185e-05	0	7
GO:0071347	cellular response to interleukin-1	BP	11	104	6.6413e-09	2.01386e-05	0	11
GO:0031012	extracellular matrix	CC	19	285	1.03559e-08	2.69164e-05	3	16
GO:0048020	CCR chemokine receptor binding	MF	6	32	3.23062e-08	6.68237e-05	0	6
GO:0009897	external side of plasma membrane	CC	23	687	3.32148e-08	6.68237e-05	1	22
GO:0048247	lymphocyte chemotaxis	BP	6	33	3.67285e-08	6.68237e-05	0	6
GO:0002020	protease binding	MF	13	214	1.00957e-07	0.000166982	0	13
GO:0071356	cellular response to tumor necrosis factor	BP	11	140	1.8134e-07	0.000274942	1	10
GO:0005184	neuropeptide hormone activity	MF	5	28	9.89644e-07	0.00138505	0	5
GO:0070098	chemokine-mediated signaling pathway	BP	6	47	1.15138e-06	0.0014963	0	6
GO:0008009	chemokine activity	MF	6	52	1.99553e-06	0.00242045	0	6
GO:0005581	collagen trimer	CC	8	68	2.43293e-06	0.00276654	1	7
GO:0030198	extracellular matrix organization	BP	12	177	3.86157e-06	0.00413278	2	10
GO:0030593	neutrophil chemotaxis	BP	8	156	8.56552e-06	0.00865784	0	8
GO:0030199	collagen fibril organization	BP	7	54	9.09812e-06	0.00871217	1	6
GO:0002248	connective tissue replacement involved in inflammatory response wound healing	BP	3	5	9.64139e-06	0.00877077	0	3
GO:0005185	neurohypophyseal hormone activity	MF	2	2	1.19873e-05	0.0103856	0	2
GO:0005178	integrin binding	MF	11	226	1.42658e-05	0.0117978	2	9
GO:0005886	plasma membrane	CC	100	6321	1.57552e-05	0.0124631	33	67
GO:0019834	phospholipase A2 inhibitor activity	MF	3	6	1.7686e-05	0.0134074	0	3
GO:0050731	positive regulation of peptidyl-tyrosine phosphorylation	BP	8	105	2.1432e-05	0.0155973	4	4
GO:0001568	blood vessel development	BP	7	74	2.92045e-05	0.0204364	2	5
GO:0006954	inflammatory response	BP	16	545	3.49751e-05	0.0229504	0	16
GO:0090050	positive regulation of cell migration involved in sprouting angiogenesis	BP	4	15	3.53199e-05	0.0229504	1	3
GO:0050766	positive regulation of phagocytosis	BP	6	59	4.25823e-05	0.0267152	1	5
GO:0009617	response to bacterium	BP	11	265	4.69819e-05	0.0284929	5	6
GO:0005201	extracellular matrix structural constituent	MF	7	68	4.98172e-05	0.0291096	1	6
GO:0007156	homophilic cell adhesion	BP	11	186	5.11987e-05	0.0291096	8	3
GO:0009986	cell surface	CC	24	861	6.48824e-05	0.0357719	3	21
GO:0070374	positive regulation of ERK1 and ERK2 cascade	BP	10	222	7.98337e-05	0.0427204	0	10
GO:0033189	response to vitamin A	BP	4	19	8.3826e-05	0.0435751	0	4
GO:0009725	response to hormone	BP	6	69	8.7065e-05	0.0440017	1	5
GO:0042802	identical protein binding	MF	50	2862	8.96255e-05	0.0440715	13	37
GO:0001775	cell activation	BP	3	9	0.000100338	0.048041	0	3
GO:0001503	ossification	BP	7	95	0.000112942	0.0526891	1	6
GO:0000461	endonucleolytic cleavage to generate mature 3'-end of SSU-rRNA from (SSU-rRNA, 5.8S rRNA, LSU-rRNA)	BP	2	7	0.000116243	0.0528729	0	2
GO:0051384	response to glucocorticoid	BP	6	73	0.000122587	0.0535887	0	6
GO:1990963	establishment of blood-retinal barrier	BP	2	2	0.000123707	0.0535887	0	2
GO:0030574	collagen catabolic process	BP	5	51	0.000142817	0.0593645	1	4
GO:0071346	cellular response to interferon-gamma	BP	11	414	0.000143566	0.0593645	3	8
GO:0001649	osteoblast differentiation	BP	7	107	0.000153517	0.06202	0	7
GO:0001525	angiogenesis	BP	13	324	0.000159741	0.06202	0	13
GO:2000098	negative regulation of smooth muscle cell-matrix adhesion	BP	2	2	0.000161633	0.06202	0	2
GO:0001869	negative regulation of complement activation, lectin pathway	BP	2	2	0.000163623	0.06202	0	2
GO:0004867	serine-type endopeptidase inhibitor activity	MF	8	168	0.000169791	0.0630446	0	8
GO:0048245	eosinophil chemotaxis	BP	3	18	0.000209988	0.0764105	0	3
GO:0005584	collagen type I trimer	CC	2	2	0.000224012	0.079915	0	2
GO:0032964	collagen biosynthetic process	BP	3	10	0.000238818	0.0835588	1	2
GO:0032733	positive regulation of interleukin-10 production	BP	4	34	0.000270413	0.0928283	2	2
GO:0002125	maternal aggressive behavior	BP	2	4	0.000278402	0.0938008	0	2
GO:0048407	platelet-derived growth factor binding	MF	3	11	0.000299964	0.099228	0	3
GO:0120192	tight junction assembly	BP	2	3	0.000324611	0.105464	0	2
GO:0000902	cell morphogenesis	BP	7	104	0.00033553	0.107099	4	3
GO:0016504	peptidase activator activity	MF	3	12	0.000347148	0.108897	0	3
GO:0001872	(1->3)-beta-D-glucan binding	MF	2	3	0.000363023	0.111946	0	2
GO:0021957	corticospinal tract morphogenesis	BP	3	14	0.000379795	0.11196	3	0
GO:0035634	response to stilbenoid	BP	4	48	0.000386385	0.11196	3	1
GO:0005887	integral component of plasma membrane	CC	32	1350	0.000386835	0.11196	14	18
GO:0035633	maintenance of blood-brain barrier	BP	3	11	0.000387681	0.11196	0	3
GO:0005518	collagen binding	MF	6	72	0.000409304	0.116329	0	6
GO:0060856	establishment of blood-brain barrier	BP	2	3	0.000415598	0.116329	0	2
GO:0071635	negative regulation of transforming growth factor beta production	BP	2	3	0.00042693	0.11769	0	2
GO:0005509	calcium ion binding	MF	23	1001	0.000464409	0.124397	10	13
GO:0060267	positive regulation of respiratory burst	BP	2	3	0.000469897	0.124397	0	2
GO:0030502	negative regulation of bone mineralization	BP	3	13	0.000471772	0.124397	0	3
GO:0070830	tight junction assembly	BP	5	58	0.000481268	0.125088	2	3
GO:0071409	cellular response to cycloheximide	BP	2	4	0.000547842	0.140386	0	2
GO:0001501	skeletal system development	BP	7	118	0.000561842	0.141974	0	7
GO:0000981	sequence-specific DNA binding RNA polymerase II transcription factor activity	MF	30	1378	0.000582117	0.145083	14	16
GO:0038187	pattern recognition receptor activity	MF	3	17	0.000601731	0.145214	0	3
GO:0004896	cytokine receptor activity	MF	5	56	0.000601991	0.145214	0	5
GO:0030154	cell differentiation	BP	21	834	0.000606588	0.145214	9	12
GO:0005737	cytoplasm	CC	116	8945	0.000621299	0.146764	39	77
GO:0042711	maternal behavior	BP	3	15	0.000629194	0.146764	0	3
GO:1904237	positive regulation of substrate-dependent cell migration, cell attachment to substrate	BP	2	3	0.000653314	0.149621	0	2
GO:0010573	vascular endothelial growth factor production	BP	2	3	0.000664341	0.149621	1	1
GO:0008234	cysteine-type peptidase activity	MF	4	39	0.000666117	0.149621	1	3
GO:0004888	transmembrane signaling receptor activity	MF	7	126	0.000702608	0.155893	0	7
GO:0001656	metanephros development	BP	4	32	0.000722324	0.158337	0	4
GO:0030335	positive regulation of cell migration	BP	10	251	0.000764222	0.165527	3	7
GO:0042832	defense response to protozoan	BP	4	34	0.000780655	0.167097	3	1
GO:0030141	secretory granule	CC	7	165	0.000812845	0.171733	0	7
GO:0055093	response to hyperoxia	BP	3	33	0.000821193	0.171733	1	2
GO:0006598	polyamine catabolic process	BP	2	4	0.000868658	0.177577	0	2
GO:0046208	spermine catabolic process	BP	2	4	0.000868658	0.177577	0	2
GO:0032757	positive regulation of interleukin-8 production	BP	4	40	0.000881515	0.177833	0	4
GO:0031727	CCR2 chemokine receptor binding	MF	2	6	0.000889458	0.177833	0	2
GO:0019221	cytokine-mediated signaling pathway	BP	7	145	0.000964174	0.190503	1	6
GO:0071560	cellular response to transforming growth factor beta stimulus	BP	5	60	0.000973772	0.190503	2	3
GO:0005501	retinoid binding	MF	2	6	0.000990258	0.191668	0	2
GO:0045187	regulation of circadian sleep/wake cycle, sleep	BP	2	6	0.0010119	0.193794	0	2
GO:0006953	acute-phase response	BP	4	46	0.00104041	0.19718	0	4
GO:0045202	synapse	CC	22	1361	0.00110305	0.206897	10	12
GO:0060309	elastin catabolic process	BP	2	5	0.00117887	0.21886	0	2
GO:0042583	chromaffin granule	CC	2	5	0.0011957	0.219743	0	2
GO:0090280	positive regulation of calcium ion import	BP	3	19	0.00123402	0.223567	1	2
GO:0050672	negative regulation of lymphocyte proliferation	BP	2	6	0.00124108	0.223567	0	2
GO:0016064	immunoglobulin mediated immune response	BP	3	20	0.00131069	0.232423	1	2
GO:0001953	negative regulation of cell-matrix adhesion	BP	3	16	0.00132822	0.232423	1	2
GO:0031410	cytoplasmic vesicle	CC	14	461	0.00132857	0.232423	7	7
GO:0071230	cellular response to amino acid stimulus	BP	5	71	0.00134565	0.233169	1	4
GO:0031394	positive regulation of prostaglandin biosynthetic process	BP	2	5	0.00140234	0.2407	0	2
GO:0045590	negative regulation of regulatory T cell differentiation	BP	2	6	0.00142018	0.241292	0	2
GO:0004197	cysteine-type endopeptidase activity	MF	6	113	0.00144069	0.241292	3	3
GO:0007165	signal transduction	BP	17	622	0.00144558	0.241292	8	9
GO:0042573	retinoic acid metabolic process	BP	3	21	0.00148027	0.244837	0	3
GO:0018149	peptide cross-linking	BP	3	18	0.00155866	0.255479	0	3
GO:0005179	hormone activity	MF	5	113	0.00164806	0.267721	1	4
GO:0009635	response to herbicide	BP	2	6	0.00166849	0.268642	0	2
GO:0045087	innate immune response	BP	17	1050	0.00177394	0.283115	3	14
GO:0098742	cell-cell adhesion via plasma-membrane adhesion molecules	BP	4	41	0.00180321	0.285283	2	2
GO:0004890	GABA-A receptor activity	MF	3	18	0.0018207	0.285567	1	2
GO:0071638	negative regulation of monocyte chemotactic protein-1 production	BP	2	7	0.00188542	0.293192	1	1
GO:0048146	positive regulation of fibroblast proliferation	BP	5	109	0.0019148	0.295236	1	4
GO:0031225	anchored component of membrane	CC	6	130	0.00195297	0.298592	2	4
GO:0019731	antibacterial humoral response	BP	4	120	0.00200907	0.304609	0	4
GO:0016324	apical plasma membrane	CC	15	586	0.00204848	0.308017	1	14
GO:1902711	GABA-A receptor complex	CC	3	19	0.00215655	0.317956	1	2
GO:0072672	neutrophil extravasation	BP	2	8	0.00215904	0.317956	0	2
GO:0048237	rough endoplasmic reticulum lumen	CC	2	9	0.00216701	0.317956	0	2
GO:0001798	positive regulation of type IIa hypersensitivity	BP	2	8	0.00222325	0.323598	0	2
GO:0009615	response to virus	BP	6	158	0.00225308	0.325338	3	3
GO:0042538	hyperosmotic salinity response	BP	2	9	0.00228597	0.327488	0	2
GO:0048729	tissue morphogenesis	BP	2	6	0.00237121	0.337046	1	1
GO:0051045	negative regulation of membrane protein ectodomain proteolysis	BP	2	6	0.00250925	0.353349	0	2
GO:0043066	negative regulation of apoptotic process	BP	16	779	0.00252475	0.353349	5	11
GO:0030857	negative regulation of epithelial cell differentiation	BP	2	6	0.00255915	0.354952	1	1
GO:0016339	calcium-dependent cell-cell adhesion	BP	4	44	0.00257523	0.354952	3	1
GO:0072378	blood coagulation, fibrin clot formation	BP	2	6	0.00262495	0.359086	0	2
GO:0045766	positive regulation of angiogenesis	BP	7	160	0.002721	0.368323	1	6
GO:0051216	cartilage development	BP	5	74	0.0027472	0.368323	2	3
GO:0032729	positive regulation of interferon-gamma production	BP	5	86	0.00275321	0.368323	1	4
GO:0043524	negative regulation of neuron apoptotic process	BP	7	173	0.00283477	0.371956	2	5
GO:0042742	defense response to bacterium	BP	7	353	0.00286179	0.371956	2	5
GO:0010033	response to organic substance	BP	5	109	0.00286819	0.371956	0	5
GO:1990962	drug transport across blood-brain barrier	BP	2	7	0.00287544	0.371956	0	2
GO:0007179	transforming growth factor beta receptor signaling pathway	BP	5	82	0.00288259	0.371956	2	3
GO:0031214	biomineral tissue development	BP	3	27	0.00290732	0.372505	0	3
GO:0097187	dentinogenesis	BP	2	6	0.00293098	0.372911	0	2
GO:0006911	phagocytosis, engulfment	BP	5	233	0.00305972	0.386587	1	4
GO:0001957	intramembranous ossification	BP	2	7	0.00311106	0.390363	0	2
GO:0071947	protein deubiquitination involved in ubiquitin-dependent protein catabolic process	BP	2	9	0.00313358	0.390496	2	0
GO:0060339	negative regulation of type I interferon-mediated signaling pathway	BP	3	26	0.00320872	0.397139	2	1
GO:0060326	cell chemotaxis	BP	5	118	0.00325215	0.399795	1	4
GO:0031855	oxytocin receptor binding	MF	1	1	0.00337283	0.411847	0	1
GO:0033629	negative regulation of cell adhesion mediated by integrin	BP	2	7	0.00339804	0.412159	0	2
GO:0051591	response to cAMP	BP	4	58	0.0034736	0.418535	0	4
GO:0072675	osteoclast fusion	BP	2	7	0.00349937	0.418866	0	2
GO:0002693	positive regulation of cellular extravasation	BP	2	7	0.0035327	0.420091	0	2
GO:0031895	V1B vasopressin receptor binding	MF	1	1	0.00355967	0.42055	0	1
GO:0005125	cytokine activity	MF	7	220	0.00372169	0.436496	0	7
GO:0000978	RNA polymerase II core promoter proximal region sequence-specific DNA binding	MF	28	1394	0.00374262	0.436496	15	13
GO:0031232	extrinsic component of external side of plasma membrane	CC	2	9	0.00379607	0.439909	0	2
GO:0010628	positive regulation of gene expression	BP	14	609	0.00383046	0.440066	0	14
GO:0010042	response to manganese ion	BP	2	9	0.0038458	0.440066	0	2
GO:0032755	positive regulation of interleukin-6 production	BP	5	96	0.00391236	0.444884	0	5
GO:0048306	calcium-dependent protein binding	MF	5	106	0.00396554	0.445562	0	5
GO:1901537	positive regulation of DNA demethylation	BP	2	11	0.0039673	0.445562	2	0
GO:0050777	negative regulation of immune response	BP	2	8	0.00406847	0.451516	0	2
GO:0032727	positive regulation of interferon-alpha production	BP	3	31	0.00406994	0.451516	1	2
GO:0021766	hippocampus development	BP	5	88	0.00435198	0.473965	3	2
GO:0043589	skin morphogenesis	BP	2	8	0.00437442	0.473965	0	2
GO:0007229	integrin-mediated signaling pathway	BP	5	92	0.00443577	0.473965	2	3
GO:0032495	response to muramyl dipeptide	BP	2	8	0.00448512	0.473965	1	1
GO:0030500	regulation of bone mineralization	BP	3	30	0.00452522	0.473965	0	3
GO:0031763	galanin receptor binding	MF	1	1	0.00453458	0.473965	0	1
GO:0031764	type 1 galanin receptor binding	MF	1	1	0.00453458	0.473965	0	1
GO:0051795	positive regulation of catagen	BP	1	1	0.00453458	0.473965	0	1
GO:0009612	response to mechanical stimulus	BP	4	56	0.00453579	0.473965	0	4
GO:0045177	apical part of cell	CC	7	212	0.00455386	0.473965	1	6
GO:0006955	immune response	BP	8	419	0.00455886	0.473965	2	6
GO:0042391	regulation of membrane potential	BP	6	117	0.00483412	0.496294	3	3
GO:0044406	adhesion of symbiont to host	BP	2	8	0.00486005	0.496294	2	0
GO:1900121	negative regulation of receptor binding	BP	2	9	0.00489373	0.496294	0	2
GO:0035696	monocyte extravasation	BP	2	10	0.00493345	0.496294	0	2
GO:0005794	Golgi apparatus	CC	26	1313	0.00497137	0.496294	9	17
GO:0044794	positive regulation by host of viral process	BP	2	9	0.00497164	0.496294	1	1
GO:0055056	D-glucose transmembrane transporter activity	MF	2	8	0.00499185	0.496294	0	2
GO:0020005	symbiont-containing vacuole membrane	CC	2	10	0.0050417	0.498526	2	0
GO:0042542	response to hydrogen peroxide	BP	4	66	0.0050823	0.499735	1	3
GO:0032308	positive regulation of prostaglandin secretion	BP	2	10	0.00510886	0.499735	0	2
GO:0007268	synaptic transmission	BP	8	214	0.00515342	0.501397	5	3
GO:0016918	retinal binding	MF	2	11	0.00532757	0.515584	0	2
GO:0044291	cell-cell contact zone	CC	3	26	0.00547005	0.526572	1	2
GO:0043547	positive regulation of GTPase activity	BP	7	212	0.00554756	0.529703	2	5
GO:0048704	embryonic skeletal system morphogenesis	BP	4	58	0.0055608	0.529703	2	2
GO:0071310	cellular response to organic substance	BP	3	28	0.00567571	0.537833	1	2
GO:0048260	positive regulation of receptor-mediated endocytosis	BP	3	53	0.00579727	0.542509	0	3
GO:0060054	positive regulation of epithelial cell proliferation involved in wound healing	BP	2	9	0.00582169	0.542509	0	2
GO:0045429	positive regulation of nitric oxide biosynthetic process	BP	3	35	0.00582616	0.542509	0	3
GO:0016529	sarcoplasmic reticulum	CC	4	61	0.00584433	0.542509	0	4
GO:0050877	neurological system process	BP	4	54	0.00597543	0.551863	2	2
GO:0097512	cardiac myofibril	CC	2	11	0.00600912	0.552171	0	2
GO:0042994	cytoplasmic sequestering of transcription factor	BP	2	10	0.00605955	0.552291	0	2
GO:0071498	cellular response to fluid shear stress	BP	2	10	0.00607114	0.552291	0	2
GO:0001945	lymph vessel development	BP	2	10	0.0063165	0.570377	0	2
GO:0015271	outward rectifier potassium channel activity	MF	2	9	0.00638815	0.570377	1	1
GO:0017174	glycine N-methyltransferase activity	MF	1	1	0.00639535	0.570377	0	1
GO:1901052	sarcosine metabolic process	BP	1	1	0.00639535	0.570377	0	1
GO:0014065	phosphatidylinositol 3-kinase signaling	BP	3	29	0.00643252	0.570894	3	0
GO:0035095	behavioral response to nicotine	BP	2	9	0.00665445	0.586478	2	0
GO:0007266	Rho protein signal transduction	BP	4	63	0.00667259	0.586478	1	3
GO:0045602	negative regulation of endothelial cell differentiation	BP	2	10	0.00674802	0.590257	1	1
GO:0019841	retinol binding	MF	2	13	0.00680588	0.590786	0	2
GO:0001726	ruffle	CC	6	159	0.00681901	0.590786	2	4
GO:0008285	negative regulation of cell proliferation	BP	11	400	0.00688389	0.59358	5	6
GO:0007625	grooming behavior	BP	2	12	0.00692953	0.594616	0	2
GO:0042060	wound healing	BP	5	99	0.00699166	0.594616	0	5
GO:0031674	I band	CC	3	37	0.00702669	0.594616	1	2
GO:0044344	cellular response to fibroblast growth factor stimulus	BP	3	31	0.00705087	0.594616	1	2
GO:0051091	positive regulation of sequence-specific DNA binding transcription factor activity	BP	5	94	0.00705931	0.594616	1	4
GO:0000122	negative regulation of transcription from RNA polymerase II promoter	BP	23	1228	0.00711062	0.596178	9	14
GO:0008437	thyrotropin-releasing hormone activity	MF	1	1	0.00715078	0.596795	0	1
GO:0140115	export across plasma membrane	BP	2	10	0.00720356	0.598455	0	2
GO:0050729	positive regulation of inflammatory response	BP	4	65	0.00734662	0.607565	0	4
GO:0007214	gamma-aminobutyric acid signaling pathway	BP	3	28	0.00754038	0.620767	1	2
GO:0001657	ureteric bud development	BP	3	33	0.00761163	0.623811	0	3
GO:0004873	asialoglycoprotein receptor activity	MF	1	1	0.00799522	0.63361	0	1
GO:0001878	response to yeast	BP	2	15	0.00800792	0.63361	0	2
GO:0046790	virion binding	MF	2	13	0.00805711	0.63361	0	2
GO:0060649	mammary gland bud elongation	BP	1	1	0.00810636	0.63361	0	1
GO:0060659	nipple sheath formation	BP	1	1	0.00810636	0.63361	0	1
GO:0032966	negative regulation of collagen biosynthetic process	BP	2	12	0.00829863	0.63361	0	2
GO:1902532	negative regulation of intracellular signal transduction	BP	1	1	0.00863495	0.63361	0	1
GO:0001768	establishment of T cell polarity	BP	2	17	0.00878587	0.63361	0	2
GO:0010744	positive regulation of macrophage derived foam cell differentiation	BP	2	12	0.0088746	0.63361	0	2
GO:0007252	I-kappaB phosphorylation	BP	2	11	0.00896062	0.63361	0	2
GO:0097533	cellular stress response to acid chemical	BP	1	1	0.00898141	0.63361	0	1
GO:0042609	CD4 receptor binding	MF	2	12	0.00901515	0.63361	0	2
GO:0048030	disaccharide binding	MF	1	1	0.00902221	0.63361	0	1
GO:0050785	advanced glycation end-product receptor activity	MF	1	1	0.00902221	0.63361	0	1
GO:1903769	negative regulation of cell proliferation in bone marrow	BP	1	1	0.00902221	0.63361	0	1
GO:0022407	regulation of cell-cell adhesion	BP	2	11	0.00907599	0.63361	0	2
GO:0042116	macrophage activation	BP	2	14	0.00921643	0.63361	0	2
GO:0015909	long-chain fatty acid transport	BP	2	19	0.00928126	0.63361	0	2
GO:0001228	RNA polymerase II transcription regulatory region sequence-specific DNA binding transcription factor activity involved in positive regulation of transcription	MF	15	605	0.00933912	0.63361	7	8
GO:0014804	terminal cisterna lumen	CC	1	1	0.00936161	0.63361	0	1
GO:0014809	regulation of skeletal muscle contraction by regulation of release of sequestered calcium ion	BP	1	1	0.00936161	0.63361	0	1
GO:1901341	positive regulation of store-operated calcium channel activity	BP	1	1	0.00936161	0.63361	0	1
GO:0015816	glycine transport	BP	2	11	0.00938878	0.63361	0	2
GO:0021557	oculomotor nerve development	BP	1	1	0.00939392	0.63361	0	1
GO:0021558	trochlear nerve development	BP	1	1	0.00939392	0.63361	0	1
GO:0071820	N-box binding	MF	1	1	0.00939392	0.63361	0	1
GO:1903202	negative regulation of oxidative stress-induced cell death	BP	1	2	0.0094146	0.63361	0	1
GO:0000447	endonucleolytic cleavage in ITS1 to separate SSU-rRNA from 5.8S rRNA and LSU-rRNA from tricistronic rRNA transcript (SSU-rRNA, 5.8S rRNA, LSU-rRNA)	BP	2	23	0.00943926	0.63361	0	2
GO:0003429	growth plate cartilage chondrocyte morphogenesis	BP	1	1	0.00953989	0.63361	0	1
GO:0048389	intermediate mesoderm development	BP	1	1	0.00976723	0.63361	0	1
GO:0072133	metanephric mesenchyme morphogenesis	BP	1	1	0.00976723	0.63361	0	1
GO:0072143	mesangial cell development	BP	1	1	0.00976723	0.63361	0	1
GO:0072166	posterior mesonephric tubule development	BP	1	1	0.00976723	0.63361	0	1
GO:0072168	specification of anterior mesonephric tubule identity	BP	1	1	0.00976723	0.63361	0	1
GO:0072169	specification of posterior mesonephric tubule identity	BP	1	1	0.00976723	0.63361	0	1
GO:0072183	negative regulation of nephron tubule epithelial cell differentiation	BP	1	1	0.00976723	0.63361	0	1
GO:0072184	renal vesicle progenitor cell differentiation	BP	1	1	0.00976723	0.63361	0	1
GO:0072190	ureter urothelium development	BP	1	1	0.00976723	0.63361	0	1
GO:0072208	metanephric smooth muscle tissue development	BP	1	1	0.00976723	0.63361	0	1
GO:0072234	metanephric nephron tubule development	BP	1	1	0.00976723	0.63361	0	1
GO:0072239	metanephric glomerulus vasculature development	BP	1	1	0.00976723	0.63361	0	1
GO:0072259	metanephric interstitial fibroblast development	BP	1	1	0.00976723	0.63361	0	1
GO:0090094	metanephric cap mesenchymal cell proliferation involved in metanephros development	BP	1	1	0.00976723	0.63361	0	1
GO:0046007	negative regulation of activated T cell proliferation	BP	2	12	0.0100231	0.63361	0	2
GO:0048251	elastic fiber assembly	BP	2	11	0.0101618	0.63361	0	2
GO:0033371	T cell secretory granule organization	BP	1	1	0.0102069	0.63361	0	1
GO:0033373	maintenance of protease location in mast cell secretory granule	BP	1	1	0.0102069	0.63361	0	1
GO:0033382	maintenance of granzyme B location in T cell secretory granule	BP	1	1	0.0102069	0.63361	0	1
GO:0045472	response to ether	BP	1	2	0.0102318	0.63361	0	1
GO:0008191	metalloendopeptidase inhibitor activity	MF	2	14	0.0102844	0.63361	0	2
GO:0007568	aging	BP	8	328	0.0102929	0.63361	1	7
GO:0005237	inhibitory extracellular ligand-gated ion channel activity	MF	2	11	0.0103114	0.63361	1	1
GO:0051978	lysophospholipid transporter activity	MF	1	1	0.0103836	0.63361	0	1
GO:0001932	regulation of protein phosphorylation	BP	4	69	0.0104042	0.63361	0	4
GO:0001576	globoside biosynthetic process	BP	1	1	0.0104739	0.63361	0	1
GO:0050512	lactosylceramide 4-alpha-galactosyltransferase activity	MF	1	1	0.0104739	0.63361	0	1
GO:0017080	sodium channel regulator activity	MF	3	43	0.0108553	0.63361	1	2
GO:0005923	tight junction	CC	6	166	0.0108796	0.63361	3	3
GO:0003823	antigen binding	MF	4	265	0.0109131	0.63361	0	4
GO:0099192	cerebellar Golgi cell to granule cell synapse	CC	1	1	0.0111242	0.63361	0	1
GO:0051145	smooth muscle cell differentiation	BP	2	12	0.0111432	0.63361	0	2
GO:0071750	dimeric IgA immunoglobulin complex	CC	1	1	0.0112065	0.63361	0	1
GO:0071752	secretory dimeric IgA immunoglobulin complex	CC	1	1	0.0112065	0.63361	0	1
GO:0002828	regulation of type 2 immune response	BP	1	1	0.0112211	0.63361	0	1
GO:0035313	wound healing, spreading of epidermal cells	BP	2	12	0.0112521	0.63361	0	2
GO:0034332	adherens junction organization	BP	3	39	0.0112527	0.63361	2	1
GO:0060588	negative regulation of lipoprotein lipid oxidation	BP	1	1	0.0113797	0.63361	0	1
GO:0006887	exocytosis	BP	5	106	0.0113824	0.63361	3	2
GO:0071855	neuropeptide receptor binding	MF	1	2	0.011429	0.63361	0	1
GO:0070410	co-SMAD binding	MF	2	16	0.0114808	0.63361	2	0
GO:0097577	sequestering of iron ion	BP	1	1	0.0115097	0.63361	0	1
GO:0016046	detection of fungus	BP	1	1	0.0115515	0.63361	0	1
GO:0032491	detection of molecule of fungal origin	BP	1	1	0.0115515	0.63361	0	1
GO:0051251	positive regulation of lymphocyte activation	BP	1	1	0.0115515	0.63361	0	1
GO:0030852	regulation of granulocyte differentiation	BP	1	1	0.0115903	0.63361	0	1
GO:0046333	octopamine metabolic process	BP	1	1	0.0116998	0.63361	0	1
GO:0032722	positive regulation of chemokine production	BP	3	43	0.0117499	0.63361	0	3
GO:0048343	paraxial mesodermal cell fate commitment	BP	1	1	0.0117887	0.63361	0	1
GO:1902257	negative regulation of apoptotic process involved in outflow tract morphogenesis	BP	1	1	0.0117887	0.63361	0	1
GO:0060450	positive regulation of hindgut contraction	BP	1	2	0.0119406	0.63361	0	1
GO:0032060	bleb assembly	BP	2	14	0.0119511	0.63361	0	2
GO:0019785	ISG15-specific protease activity	MF	1	1	0.0119601	0.63361	1	0
GO:0086050	membrane repolarization during bundle of His cell action potential	BP	1	1	0.0121441	0.63361	0	1
GO:0086052	membrane repolarization during SA node cell action potential	BP	1	1	0.0121441	0.63361	0	1
GO:0086087	voltage-gated potassium channel activity involved in bundle of His cell action potential repolarization	MF	1	1	0.0121441	0.63361	0	1
GO:0086090	voltage-gated potassium channel activity involved in SA node cell action potential repolarization	MF	1	1	0.0121441	0.63361	0	1
GO:1900224	positive regulation of nodal signaling pathway involved in determination of lateral mesoderm left/right asymmetry	BP	1	1	0.0121891	0.63361	0	1
GO:0021985	neurohypophysis development	BP	1	1	0.0121916	0.63361	0	1
GO:0032652	regulation of interleukin-1 production	BP	1	1	0.0122657	0.63361	0	1
GO:0060340	positive regulation of type I interferon-mediated signaling pathway	BP	2	12	0.0123175	0.63361	1	1
GO:0006562	proline catabolic process	BP	1	1	0.0123653	0.63361	0	1
GO:0036088	D-serine catabolic process	BP	1	1	0.0123653	0.63361	0	1
GO:0055130	D-alanine catabolic process	BP	1	1	0.0123653	0.63361	0	1
GO:0016342	catenin complex	CC	3	38	0.012478	0.63361	2	1
GO:0036155	acylglycerol acyl-chain remodeling	BP	1	1	0.012526	0.63361	0	1
GO:1905703	negative regulation of inhibitory synapse assembly	BP	1	1	0.0125653	0.63361	0	1
GO:0006909	phagocytosis	BP	4	77	0.0125789	0.63361	0	4
GO:0048018	receptor agonist activity	MF	3	42	0.0125946	0.63361	0	3
GO:0048675	axon extension	BP	3	41	0.0126058	0.63361	3	0
GO:0001756	somitogenesis	BP	3	43	0.0126221	0.63361	1	2
GO:0008201	heparin binding	MF	7	300	0.0126958	0.63361	1	6
GO:0035780	CD80 biosynthetic process	BP	1	1	0.0127917	0.63361	0	1
GO:0035781	CD86 biosynthetic process	BP	1	1	0.0127917	0.63361	0	1
GO:1904407	positive regulation of nitric oxide metabolic process	BP	1	1	0.0127917	0.63361	0	1
GO:0044328	canonical Wnt signaling pathway involved in positive regulation of endothelial cell migration	BP	1	1	0.0128373	0.63361	1	0
GO:0044329	canonical Wnt signaling pathway involved in positive regulation of cell-cell adhesion	BP	1	1	0.0128373	0.63361	1	0
GO:0044330	canonical Wnt signaling pathway involved in positive regulation of wound healing	BP	1	1	0.0128373	0.63361	1	0
GO:1902068	regulation of sphingolipid mediated signaling pathway	BP	1	1	0.0128373	0.63361	1	0
GO:0001709	cell fate determination	BP	2	14	0.0128469	0.63361	1	1
GO:0050830	defense response to Gram-positive bacterium	BP	5	228	0.0130261	0.63361	3	2
GO:0030414	peptidase inhibitor activity	MF	2	17	0.013027	0.63361	0	2
GO:0071748	monomeric IgA immunoglobulin complex	CC	1	2	0.0130988	0.63361	0	1
GO:0071756	pentameric IgM immunoglobulin complex	CC	1	2	0.0130988	0.63361	0	1
GO:0043394	proteoglycan binding	MF	2	15	0.0131623	0.63361	0	2
GO:0042531	positive regulation of tyrosine phosphorylation of STAT protein	BP	3	47	0.0131877	0.63361	0	3
GO:0031765	type 2 galanin receptor binding	MF	1	2	0.0131987	0.63361	0	1
GO:0031766	type 3 galanin receptor binding	MF	1	2	0.0131987	0.63361	0	1
GO:1990837	sequence-specific double-stranded DNA binding	MF	13	553	0.0132556	0.63361	2	11
GO:0042581	specific granule	CC	2	15	0.0132614	0.63361	0	2
GO:0042056	chemoattractant activity	MF	3	88	0.0134368	0.63361	1	2
GO:0005360	insulin-responsive hydrogen:glucose symporter activity	MF	1	1	0.013464	0.63361	0	1
GO:0010021	amylopectin biosynthetic process	BP	1	1	0.013464	0.63361	0	1
GO:0031550	positive regulation of brain-derived neurotrophic factor receptor signaling pathway	BP	1	1	0.013464	0.63361	0	1
GO:0098694	regulation of synaptic vesicle budding from presynaptic endocytic zone membrane	BP	1	1	0.013464	0.63361	0	1
GO:0019912	cyclin-dependent protein kinase activating kinase activity	MF	1	1	0.0135936	0.63361	0	1
GO:0002626	negative regulation of T cell antigen processing and presentation	BP	1	1	0.0136254	0.63361	0	1
GO:0010106	cellular response to iron ion starvation	BP	1	1	0.0136254	0.63361	0	1
GO:1904283	negative regulation of antigen processing and presentation of endogenous peptide antigen via MHC class I	BP	1	1	0.0136254	0.63361	0	1
GO:0007043	cell-cell junction assembly	BP	3	40	0.0137313	0.63361	2	1
GO:0045580	regulation of T cell differentiation	BP	2	18	0.0138076	0.63361	0	2
GO:0044147	negative regulation of development of symbiont involved in interaction with host	BP	1	1	0.013874	0.63361	0	1
GO:0044730	bone sialoprotein binding	MF	1	1	0.013874	0.63361	0	1
GO:0052362	catabolism by host of symbiont protein	BP	1	1	0.013874	0.63361	0	1
GO:1905597	positive regulation of low-density lipoprotein particle receptor binding	BP	1	1	0.013874	0.63361	0	1
GO:0034127	regulation of MyD88-independent toll-like receptor signaling pathway	BP	1	1	0.0139389	0.63361	1	0
GO:0010663	positive regulation of striated muscle cell apoptotic process	BP	1	1	0.0140269	0.63361	0	1
GO:0035491	positive regulation of leukotriene production involved in inflammatory response	BP	1	1	0.0140742	0.63361	0	1
GO:1901331	positive regulation of odontoblast differentiation	BP	1	1	0.0140742	0.63361	0	1
GO:1905043	positive regulation of epithelium regeneration	BP	1	1	0.0140742	0.63361	0	1
GO:0052894	norspermine:oxygen oxidoreductase activity	MF	1	1	0.0140973	0.63361	0	1
GO:0052895	N1-acetylspermine:oxygen oxidoreductase (N1-acetylspermidine-forming) activity	MF	1	1	0.0140973	0.63361	0	1
GO:0048812	neuron projection morphogenesis	BP	4	73	0.0141044	0.63361	2	2
GO:0042403	thyroid hormone metabolic process	BP	2	15	0.0141431	0.63361	1	1
GO:1902480	protein localization to mitotic spindle	BP	1	1	0.0142149	0.63361	0	1
GO:0015199	amino-acid betaine transmembrane transporter activity	MF	1	1	0.0143175	0.63361	0	1
GO:0015838	amino-acid betaine transport	BP	1	1	0.0143175	0.63361	0	1
GO:1904271	L-proline import across plasma membrane	BP	1	1	0.0143175	0.63361	0	1
GO:1905647	proline import across plasma membrane	BP	1	1	0.0143175	0.63361	0	1
GO:0038155	interleukin-23-mediated signaling pathway	BP	1	1	0.0143393	0.63361	0	1
GO:0001227	RNA polymerase II transcription regulatory region sequence-specific DNA binding transcription factor activity involved in negative regulation of transcription	MF	11	444	0.0144082	0.63361	5	6
GO:0051607	defense response to virus	BP	7	251	0.0144375	0.63361	4	3
GO:0030212	hyaluronan metabolic process	BP	2	15	0.0144653	0.63361	1	1
GO:0007616	long-term memory	BP	3	38	0.0144983	0.63361	0	3
GO:0022851	GABA-gated chloride ion channel activity	MF	2	13	0.0145491	0.63361	1	1
GO:0001972	retinoic acid binding	MF	2	21	0.0145669	0.63361	0	2
GO:1904188	negative regulation of transformation of host cell by virus	BP	1	1	0.0145735	0.63361	0	1
GO:0003851	2-hydroxyacylsphingosine 1-beta-galactosyltransferase activity	MF	1	1	0.0146884	0.63361	1	0
GO:0047263	N-acylsphingosine galactosyltransferase activity	MF	1	1	0.0146884	0.63361	1	0
GO:2000309	positive regulation of tumor necrosis factor (ligand) superfamily member 11 production	BP	1	1	0.0147464	0.63361	0	1
GO:2000399	negative regulation of thymocyte aggregation	BP	1	1	0.0147464	0.63361	0	1
GO:2000415	positive regulation of fibronectin-dependent thymocyte migration	BP	1	1	0.0147464	0.63361	0	1
GO:0048489	synaptic vesicle transport	BP	2	18	0.0147902	0.63361	2	0
GO:0035905	ascending aorta development	BP	1	1	0.0148129	0.63361	0	1
GO:0035906	descending aorta development	BP	1	1	0.0148129	0.63361	0	1
GO:1900120	regulation of receptor binding	BP	1	1	0.0148129	0.63361	0	1
GO:2000586	regulation of platelet-derived growth factor receptor-beta signaling pathway	BP	1	1	0.0148129	0.63361	0	1
GO:0010839	negative regulation of keratinocyte proliferation	BP	2	16	0.0148753	0.63361	0	2
GO:0070528	protein kinase C signaling	BP	2	17	0.0148759	0.63361	0	2
GO:2001185	regulation of CD8-positive, alpha-beta T cell activation	BP	1	1	0.0149231	0.63361	0	1
GO:0031715	C5L2 anaphylatoxin chemotactic receptor binding	MF	1	1	0.0149257	0.63361	0	1
GO:2001037	positive regulation of tongue muscle cell differentiation	BP	1	1	0.0149591	0.63361	0	1
GO:0033231	carbohydrate export	BP	1	1	0.0149712	0.63361	0	1
GO:0043215	daunorubicin transport	BP	1	1	0.0149712	0.63361	0	1
GO:0046865	terpenoid transport	BP	1	1	0.0149712	0.63361	0	1
GO:0004397	histidine ammonia-lyase activity	MF	1	1	0.0149757	0.63361	0	1
GO:0016841	ammonia-lyase activity	MF	1	1	0.0149757	0.63361	0	1
GO:0001811	negative regulation of type I hypersensitivity	BP	1	1	0.0149831	0.63361	0	1
GO:0002434	immune complex clearance	BP	1	1	0.0149831	0.63361	0	1
GO:0019772	low-affinity IgG receptor activity	MF	1	1	0.0149831	0.63361	0	1
GO:1905898	positive regulation of response to endoplasmic reticulum stress	BP	1	1	0.0149831	0.63361	0	1
GO:0042636	negative regulation of hair cycle	BP	1	1	0.0149835	0.63361	1	0
GO:0004854	xanthine dehydrogenase activity	MF	1	1	0.0149839	0.63361	0	1
GO:0004855	xanthine oxidase activity	MF	1	1	0.0149839	0.63361	0	1
GO:0005114	type II transforming growth factor beta receptor binding	MF	1	1	0.0149839	0.63361	0	1
GO:0005586	collagen type III trimer	CC	1	1	0.0149839	0.63361	0	1
GO:0009114	hypoxanthine catabolic process	BP	1	1	0.0149839	0.63361	0	1
GO:0015375	glycine:sodium symporter activity	MF	1	1	0.0149839	0.63361	0	1
GO:0031935	regulation of chromatin silencing	BP	1	1	0.0149839	0.63361	1	0
GO:0035692	macrophage migration inhibitory factor receptor complex	CC	1	1	0.0149839	0.63361	0	1
GO:0044088	regulation of vacuole organization	BP	1	1	0.0149839	0.63361	1	0
GO:0047390	glycerophosphocholine cholinephosphodiesterase activity	MF	1	1	0.0149839	0.63361	1	0
GO:0070119	ciliary neurotrophic factor binding	MF	1	1	0.0149839	0.63361	0	1
GO:0070572	positive regulation of neuron projection regeneration	BP	1	1	0.0149839	0.63361	1	0
GO:0070674	hypoxanthine dehydrogenase activity	MF	1	1	0.0149839	0.63361	0	1
GO:0070675	hypoxanthine oxidase activity	MF	1	1	0.0149839	0.63361	0	1
GO:0071306	cellular response to vitamin E	BP	1	1	0.0149839	0.63361	0	1
GO:0071583	negative regulation of zinc ion transmembrane transport	BP	1	1	0.0149839	0.63361	1	0
GO:0097184	response to azide	BP	1	1	0.0149839	0.63361	0	1
GO:0098867	intramembranous bone growth	BP	1	1	0.0149839	0.63361	0	1
GO:1904905	negative regulation of endothelial cell-matrix adhesion via fibronectin	BP	1	1	0.0149839	0.63361	0	1
GO:2001213	negative regulation of vasculogenesis	BP	1	1	0.0149839	0.63361	0	1
GO:0061373	mammillary axonal complex development	BP	1	1	0.0149839	0.63361	1	0
GO:1902748	positive regulation of lens fiber cell differentiation	BP	1	1	0.0149839	0.63361	1	0
GO:0042572	retinol metabolic process	BP	3	50	0.0150097	0.63361	1	2
GO:0015562	efflux transmembrane transporter activity	MF	2	14	0.0151105	0.635454	0	2
GO:0034097	response to cytokine	BP	4	83	0.01515	0.635454	0	4
GO:0031894	V1A vasopressin receptor binding	MF	1	2	0.0151581	0.635454	0	1
GO:0071394	cellular response to testosterone stimulus	BP	2	23	0.0153198	0.640755	1	1
GO:0008360	regulation of cell shape	BP	6	165	0.015391	0.642254	1	5
GO:0019955	cytokine binding	MF	3	49	0.0154534	0.643383	0	3
GO:0006958	complement activation, classical pathway	BP	4	234	0.0154915	0.643498	0	4
GO:0042730	fibrinolysis	BP	2	16	0.0156397	0.648177	0	2
GO:0031943	regulation of glucocorticoid metabolic process	BP	1	2	0.0158173	0.654044	0	1
GO:1904659	glucose transmembrane transport	BP	2	15	0.0158596	0.654306	0	2
GO:0033291	eukaryotic 80S initiation complex	CC	1	8	0.0160985	0.661164	0	1
GO:0034463	90S preribosome assembly	BP	1	8	0.0160985	0.661164	0	1
GO:0034220	ion transmembrane transport	BP	4	74	0.0163509	0.670019	2	2
GO:0042130	negative regulation of T cell proliferation	BP	3	46	0.0164295	0.671729	0	3
GO:0090026	positive regulation of monocyte chemotaxis	BP	2	20	0.0164695	0.671854	0	2
GO:0043434	response to peptide hormone	BP	4	97	0.0165343	0.672065	0	4
GO:0097242	beta-amyloid clearance	BP	2	15	0.0165486	0.672065	0	2
GO:0032375	negative regulation of cholesterol transport	BP	1	4	0.0166791	0.674421	0	1
GO:0071677	positive regulation of mononuclear cell migration	BP	1	2	0.0167109	0.674421	0	1
GO:0044548	S100 protein binding	MF	2	29	0.0167312	0.674421	0	2
GO:0006590	thyroid hormone generation	BP	2	16	0.0167809	0.674421	0	2
GO:0044869	negative regulation by host of viral exo-alpha-sialidase activity	BP	1	2	0.0169726	0.67571	0	1
GO:0044871	negative regulation by host of viral glycoprotein metabolic process	BP	1	2	0.0169726	0.67571	0	1
GO:1903016	negative regulation of exo-alpha-sialidase activity	BP	1	2	0.0169726	0.67571	0	1
GO:1903019	negative regulation of glycoprotein metabolic process	BP	1	2	0.0169726	0.67571	0	1
GO:0002076	osteoblast development	BP	2	16	0.0170716	0.677628	1	1
GO:0005783	endoplasmic reticulum	CC	26	1704	0.0171868	0.677628	8	18
GO:0008630	intrinsic apoptotic signaling pathway in response to DNA damage	BP	3	51	0.0172141	0.677628	0	3
GO:0050038	L-xylulose reductase (NADP+) activity	MF	1	3	0.0172182	0.677628	0	1
GO:0101005	ubiquitinyl hydrolase activity	MF	2	24	0.0172429	0.677628	2	0
GO:0007565	female pregnancy	BP	5	187	0.0172442	0.677628	0	5
GO:0030282	bone mineralization	BP	3	44	0.0175641	0.684518	0	3
GO:0004053	arginase activity	MF	1	2	0.0175701	0.684518	0	1
GO:0010963	regulation of L-arginine import	BP	1	2	0.0175701	0.684518	0	1
GO:0019547	arginine catabolic process to ornithine	BP	1	2	0.0175701	0.684518	0	1
GO:0031100	organ regeneration	BP	4	124	0.0176505	0.686181	1	3
GO:0043236	laminin binding	MF	3	76	0.0177144	0.687199	0	3
GO:0034364	high-density lipoprotein particle	CC	2	21	0.0177918	0.687959	0	2
GO:0097623	potassium ion export across plasma membrane	BP	2	16	0.0178097	0.687959	1	1
GO:0043402	glucocorticoid mediated signaling pathway	BP	1	2	0.0178554	0.688264	0	1
GO:0016050	vesicle organization	BP	2	17	0.0178968	0.688404	1	1
GO:0044058	regulation of digestive system process	BP	1	2	0.0181409	0.695144	0	1
GO:0019886	antigen processing and presentation of exogenous peptide antigen via MHC class II	BP	2	20	0.0181485	0.695144	0	2
GO:0035717	chemokine (C-C motif) ligand 7 binding	MF	1	2	0.018218	0.696341	0	1
GO:0089718	amino acid import across plasma membrane	BP	2	17	0.0183536	0.697215	0	2
GO:0048066	developmental pigmentation	BP	2	16	0.0183822	0.697215	1	1
GO:1904434	positive regulation of ferrous iron binding	BP	1	2	0.0184218	0.697215	0	1
GO:1904437	positive regulation of transferrin receptor binding	BP	1	2	0.0184218	0.697215	0	1
GO:1990622	CHOP-ATF3 complex	CC	1	2	0.0184557	0.697215	0	1
GO:0035813	regulation of renal sodium excretion	BP	1	2	0.0184708	0.697215	0	1
GO:0050892	intestinal absorption	BP	2	17	0.0185332	0.698123	0	2
GO:0060337	type I interferon signaling pathway	BP	2	31	0.0186695	0.700515	1	1
GO:0030594	neurotransmitter receptor activity	MF	4	81	0.0187058	0.700515	2	2
GO:0003868	4-hydroxyphenylpyruvate dioxygenase activity	MF	1	2	0.0187122	0.700515	0	1
GO:0050820	positive regulation of coagulation	BP	1	2	0.0187789	0.701566	0	1
GO:1905049	negative regulation of metallopeptidase activity	BP	1	2	0.0190189	0.709077	0	1
GO:0045121	membrane raft	CC	9	380	0.0191979	0.71099	3	6
GO:1904768	all-trans-retinol binding	MF	1	2	0.0191991	0.71099	0	1
GO:0031334	positive regulation of protein complex assembly	BP	3	49	0.0192459	0.71099	0	3
GO:0034447	very-low-density lipoprotein particle clearance	BP	1	2	0.019252	0.71099	0	1
GO:0090389	phagosome-lysosome fusion involved in apoptotic cell clearance	BP	1	2	0.0192656	0.71099	1	0
GO:0007157	heterophilic cell-cell adhesion	BP	4	140	0.0193538	0.7128	0	4
GO:0042127	regulation of cell proliferation	BP	6	206	0.0194177	0.713255	1	5
GO:0002355	detection of tumor cell	BP	1	3	0.0194787	0.713255	0	1
GO:0043220	Schmidt-Lanterman incisure	CC	2	24	0.0194838	0.713255	0	2
GO:0034466	chromaffin granule lumen	CC	1	2	0.0197701	0.72179	0	1
GO:0006357	regulation of transcription from RNA polymerase II promoter	BP	32	2006	0.0197963	0.72179	16	16
GO:0019941	modification-dependent protein catabolic process	BP	2	53	0.0198427	0.722037	1	1
GO:0005355	glucose transmembrane transporter activity	MF	2	16	0.0198852	0.722137	0	2
GO:0070427	nucleotide-binding oligomerization domain containing 1 signaling pathway	BP	1	2	0.0200011	0.724901	0	1
GO:0032760	positive regulation of tumor necrosis factor production	BP	4	114	0.0200869	0.726564	0	4
GO:0090303	positive regulation of wound healing	BP	2	18	0.0202206	0.729947	0	2
GO:0072162	metanephric mesenchymal cell differentiation	BP	1	2	0.0203616	0.733382	0	1
GO:0002605	negative regulation of dendritic cell antigen processing and presentation	BP	1	2	0.020478	0.733382	0	1
GO:0005267	potassium channel activity	MF	3	45	0.0204808	0.733382	3	0
GO:0030017	sarcomere	CC	3	47	0.0205069	0.733382	1	2
GO:0008494	translation activator activity	MF	2	26	0.0205173	0.733382	1	1
GO:0015214	pyrimidine nucleoside transmembrane transporter activity	MF	1	2	0.0205929	0.734642	0	1
GO:0098609	cell-cell adhesion	BP	6	180	0.0206924	0.736695	1	5
GO:0051977	lysophospholipid transport	BP	1	3	0.0207315	0.736695	0	1
GO:0060721	regulation of spongiotrophoblast cell proliferation	BP	1	2	0.0209199	0.741942	0	1
GO:0008028	monocarboxylic acid transmembrane transporter activity	MF	2	17	0.0211717	0.749411	0	2
GO:0072111	cell proliferation involved in kidney development	BP	1	2	0.0213476	0.750608	0	1
GO:0072180	mesonephric duct morphogenesis	BP	1	2	0.0213476	0.750608	0	1
GO:2000418	positive regulation of eosinophil migration	BP	1	2	0.0214229	0.750608	0	1
GO:0045071	negative regulation of viral genome replication	BP	3	70	0.0214539	0.750608	2	1
GO:0070160	occluding junction	CC	2	19	0.0214611	0.750608	0	2
GO:0042474	middle ear morphogenesis	BP	2	28	0.021504	0.750608	0	2
GO:0032461	positive regulation of protein oligomerization	BP	1	3	0.0215867	0.750608	1	0
GO:1900017	positive regulation of cytokine production involved in inflammatory response	BP	2	20	0.021628	0.750608	0	2
GO:0017015	regulation of transforming growth factor beta receptor signaling pathway	BP	2	18	0.0216819	0.750608	1	1
GO:0001772	immunological synapse	CC	3	51	0.0216832	0.750608	0	3
GO:0007507	heart development	BP	8	282	0.0216845	0.750608	1	7
GO:0021698	cerebellar cortex structural organization	BP	1	2	0.0217006	0.750608	1	0
GO:1904315	transmitter-gated ion channel activity involved in regulation of postsynaptic membrane potential	MF	3	43	0.0218756	0.755228	1	2
GO:0009267	cellular response to starvation	BP	4	95	0.0219287	0.755626	2	2
GO:0043207	response to external biotic stimulus	BP	1	3	0.0219846	0.756121	0	1
GO:0038024	cargo receptor activity	MF	2	18	0.0222259	0.762978	0	2
GO:0046716	muscle cell cellular homeostasis	BP	2	22	0.0223301	0.76511	1	1
GO:0018960	4-nitrophenol metabolic process	BP	1	3	0.0224553	0.767955	0	1
GO:0004859	phospholipase inhibitor activity	MF	1	3	0.0226124	0.771875	0	1
GO:0002443	leukocyte mediated immunity	BP	1	2	0.0226912	0.773116	0	1
GO:0032715	negative regulation of interleukin-6 production	BP	3	48	0.0227511	0.773246	1	2
GO:2000866	positive regulation of estradiol secretion	BP	1	2	0.02278	0.773246	0	1
GO:2000521	negative regulation of immunological synapse formation	BP	1	3	0.0229034	0.774542	0	1
GO:2001189	negative regulation of T cell activation via T cell receptor contact with antigen bound to MHC molecule on antigen presenting cell	BP	1	3	0.0229034	0.774542	0	1
GO:0042309	homoiothermy	BP	1	2	0.0230751	0.778607	0	1
GO:0051932	synaptic transmission, GABAergic	BP	2	17	0.0231091	0.778607	1	1
GO:0097110	scaffold protein binding	MF	4	92	0.0232145	0.780712	2	2
GO:0036023	embryonic skeletal limb joint morphogenesis	BP	1	2	0.0233421	0.782185	0	1
GO:0034707	chloride channel complex	CC	3	48	0.0233443	0.782185	1	2
GO:0002246	wound healing involved in inflammatory response	BP	1	2	0.0234747	0.784253	0	1
GO:0010468	regulation of gene expression	BP	10	439	0.0234922	0.784253	5	5
GO:0030140	trans-Golgi network transport vesicle	CC	2	20	0.0236063	0.785797	0	2
GO:0043303	mast cell degranulation	BP	2	35	0.0236249	0.785797	0	2
GO:0031490	chromatin DNA binding	MF	4	97	0.0236694	0.78584	2	2
GO:0016056	rhodopsin mediated signaling pathway	BP	1	2	0.0237613	0.787455	0	1
GO:0051282	regulation of sequestering of calcium ion	BP	1	2	0.0241736	0.795142	0	1
GO:0005520	insulin-like growth factor binding	MF	2	21	0.0242198	0.795142	0	2
GO:0008426	protein kinase C inhibitor activity	MF	1	3	0.0242466	0.795142	0	1
GO:0050850	positive regulation of calcium-mediated signaling	BP	2	21	0.0242722	0.795142	0	2
GO:1903056	regulation of melanosome organization	BP	1	2	0.0243602	0.795142	1	0
GO:0070563	negative regulation of vitamin D receptor signaling pathway	BP	1	2	0.0244098	0.795142	0	1
GO:0031726	CCR1 chemokine receptor binding	MF	1	4	0.0244113	0.795142	0	1
GO:0120045	stereocilium maintenance	BP	1	3	0.0244379	0.795142	0	1
GO:0072272	proximal/distal pattern formation involved in metanephric nephron development	BP	1	2	0.0244444	0.795142	0	1
GO:0072207	metanephric epithelium development	BP	1	2	0.0244813	0.795142	0	1
GO:1905408	negative regulation of creatine transmembrane transporter activity	BP	1	2	0.0244997	0.795142	0	1
GO:0072268	pattern specification involved in metanephros development	BP	1	2	0.0245297	0.795142	0	1
GO:0090285	negative regulation of protein glycosylation in Golgi	BP	1	2	0.0245709	0.795142	0	1
GO:0072075	metanephric mesenchyme development	BP	1	2	0.0246051	0.795142	0	1
GO:0030111	regulation of Wnt signaling pathway	BP	2	23	0.0247208	0.797465	1	1
GO:0008386	cholesterol monooxygenase (side-chain-cleaving) activity	MF	1	2	0.0248044	0.798746	1	0
GO:0016411	acylglycerol O-acyltransferase activity	MF	1	2	0.0248793	0.799008	0	1
GO:1903984	positive regulation of TRAIL-activated apoptotic signaling pathway	BP	1	2	0.0249004	0.799008	0	1
GO:2000503	positive regulation of natural killer cell chemotaxis	BP	1	5	0.0249453	0.799039	0	1
GO:0004438	phosphatidylinositol-3-phosphatase activity	MF	2	19	0.0250184	0.7992	2	0
GO:0033364	mast cell secretory granule organization	BP	1	2	0.0250381	0.7992	0	1
GO:0010595	positive regulation of endothelial cell migration	BP	3	52	0.0251876	0.800342	0	3
GO:0010536	positive regulation of activation of Janus kinase activity	BP	1	2	0.0252027	0.800342	0	1
GO:0032731	positive regulation of interleukin-1 beta production	BP	3	61	0.0252941	0.800342	0	3
GO:0015837	amine transport	BP	1	2	0.0253246	0.800342	0	1
GO:0019809	spermidine binding	MF	1	4	0.0253507	0.800342	0	1
GO:0032918	spermidine acetylation	BP	1	4	0.0253507	0.800342	0	1
GO:0071222	cellular response to lipopolysaccharide	BP	6	273	0.0253819	0.800342	0	6
GO:1990665	AnxA2-p11 complex	CC	1	3	0.02543	0.800474	0	1
GO:2000552	negative regulation of T-helper 2 cell cytokine production	BP	1	3	0.0255865	0.802904	0	1
GO:0051608	histamine transport	BP	1	2	0.0256179	0.802904	0	1
GO:0097058	CRLF-CLCF1 complex	CC	1	3	0.0256437	0.802904	0	1
GO:0046933	proton-transporting ATP synthase activity, rotational mechanism	MF	2	47	0.0258556	0.802904	1	1
GO:0015891	siderophore transport	BP	1	2	0.0260178	0.802904	0	1
GO:1902947	regulation of tau-protein kinase activity	BP	1	2	0.0261738	0.802904	1	0
GO:0006551	leucine metabolic process	BP	1	2	0.0262961	0.802904	0	1
GO:1903431	positive regulation of cell maturation	BP	1	2	0.0263626	0.802904	0	1
GO:0000017	alpha-glucoside transport	BP	1	2	0.0263945	0.802904	0	1
GO:0035683	memory T cell extravasation	BP	1	2	0.0264307	0.802904	0	1
GO:0042383	sarcolemma	CC	5	140	0.0264481	0.802904	1	4
GO:0072011	glomerular endothelium development	BP	1	2	0.0265964	0.802904	0	1
GO:0005044	scavenger receptor activity	MF	3	47	0.0266291	0.802904	0	3
GO:0090201	negative regulation of release of cytochrome c from mitochondria	BP	2	32	0.0267134	0.802904	1	1
GO:0015718	monocarboxylic acid transport	BP	2	19	0.0267228	0.802904	0	2
GO:0086089	voltage-gated potassium channel activity involved in atrial cardiac muscle cell action potential repolarization	MF	1	2	0.0267355	0.802904	0	1
GO:0032010	phagolysosome	CC	1	2	0.0267659	0.802904	0	1
GO:0120162	positive regulation of cold-induced thermogenesis	BP	4	99	0.0267681	0.802904	0	4
GO:0034987	immunoglobulin receptor binding	MF	3	204	0.0267694	0.802904	0	3
GO:2000379	positive regulation of reactive oxygen species metabolic process	BP	2	26	0.0268535	0.802904	0	2
GO:0070178	D-serine metabolic process	BP	1	2	0.0268867	0.802904	0	1
GO:0034238	macrophage fusion	BP	1	2	0.0269883	0.802904	0	1
GO:1990814	DNA/DNA annealing activity	MF	1	2	0.0270662	0.802904	0	1
GO:2001186	negative regulation of CD8-positive, alpha-beta T cell activation	BP	1	2	0.0271459	0.802904	0	1
GO:0003884	D-amino-acid oxidase activity	MF	1	2	0.0271643	0.802904	0	1
GO:0019478	D-amino acid catabolic process	BP	1	2	0.0271643	0.802904	0	1
GO:0071751	secretory IgA immunoglobulin complex	CC	1	3	0.0271661	0.802904	0	1
GO:1990667	PCSK9-AnxA2 complex	CC	1	2	0.0272258	0.802904	0	1
GO:0001641	group II metabotropic glutamate receptor activity	MF	1	2	0.0272637	0.802904	1	0
GO:0036488	CHOP-C/EBP complex	CC	1	3	0.0274152	0.802904	0	1
GO:0019862	IgA binding	MF	1	3	0.027428	0.802904	0	1
GO:0002507	tolerance induction	BP	1	2	0.027429	0.802904	0	1
GO:0002765	immune response-inhibiting signal transduction	BP	1	2	0.0275363	0.802904	0	1
GO:0042022	interleukin-12 receptor complex	CC	1	2	0.0276402	0.802904	0	1
GO:0060665	regulation of branching involved in salivary gland morphogenesis by mesenchymal-epithelial signaling	BP	1	2	0.0278136	0.802904	1	0
GO:0034124	regulation of MyD88-dependent toll-like receptor signaling pathway	BP	1	2	0.0279377	0.802904	1	0
GO:0060161	positive regulation of dopamine receptor signaling pathway	BP	1	2	0.0279847	0.802904	1	0
GO:0002095	caveolar macromolecular signaling complex	CC	1	2	0.0279847	0.802904	1	0
GO:1904026	regulation of collagen fibril organization	BP	1	2	0.0280466	0.802904	0	1
GO:1903010	regulation of bone development	BP	1	2	0.0280814	0.802904	0	1
GO:0009786	regulation of asymmetric cell division	BP	1	2	0.0283322	0.802904	1	0
GO:1990641	response to iron ion starvation	BP	1	2	0.0284025	0.802904	0	1
GO:0034101	erythrocyte homeostasis	BP	2	40	0.0285976	0.802904	0	2
GO:0120001	apical plasma membrane urothelial plaque	CC	1	4	0.0286076	0.802904	0	1
GO:0044090	positive regulation of vacuole organization	BP	1	2	0.0286505	0.802904	0	1
GO:1905581	positive regulation of low-density lipoprotein particle clearance	BP	1	2	0.0286505	0.802904	0	1
GO:1905602	positive regulation of receptor-mediated endocytosis involved in cholesterol transport	BP	1	2	0.0286505	0.802904	0	1
GO:0032804	negative regulation of low-density lipoprotein particle receptor catabolic process	BP	1	2	0.0286505	0.802904	0	1
GO:0034596	phosphatidylinositol phosphate 4-phosphatase activity	MF	1	2	0.0286606	0.802904	1	0
GO:0070202	regulation of establishment of protein localization to chromosome	BP	1	2	0.0286721	0.802904	0	1
GO:0002366	leukocyte activation involved in immune response	BP	1	3	0.0286941	0.802904	0	1
GO:0007147	female meiosis II	BP	1	2	0.0287736	0.802904	1	0
GO:0097278	complement-dependent cytotoxicity	BP	1	2	0.0287941	0.802904	0	1
GO:0097435	fibril organization	BP	2	28	0.0289775	0.802904	1	1
GO:0042910	xenobiotic transporter activity	MF	2	20	0.0290604	0.802904	0	2
GO:0005298	proline:sodium symporter activity	MF	1	2	0.0290873	0.802904	0	1
GO:0035722	interleukin-12-mediated signaling pathway	BP	1	2	0.0291088	0.802904	0	1
GO:0009914	hormone transport	BP	1	2	0.0292432	0.802904	0	1
GO:0030369	ICAM-3 receptor activity	MF	1	3	0.0292566	0.802904	0	1
GO:0034687	integrin alphaL-beta2 complex	CC	1	3	0.0292566	0.802904	0	1
GO:0004911	interleukin-2 receptor activity	MF	1	2	0.0292737	0.802904	1	0
GO:0038110	interleukin-2-mediated signaling pathway	BP	1	2	0.0292757	0.802904	1	0
GO:0016758	transferase activity, transferring hexosyl groups	MF	1	3	0.0292931	0.802904	0	1
GO:0045836	positive regulation of meiosis	BP	1	3	0.0293904	0.802904	1	0
GO:0000977	RNA polymerase II regulatory region sequence-specific DNA binding	MF	11	498	0.029395	0.802904	3	8
GO:0051464	positive regulation of cortisol secretion	BP	1	4	0.0293965	0.802904	0	1
GO:0008120	ceramide glucosyltransferase activity	MF	1	2	0.0294083	0.802904	1	0
GO:0015382	sodium:sulfate symporter activity	MF	1	2	0.0294478	0.802904	0	1
GO:0071133	alpha9-beta1 integrin-ADAM8 complex	CC	1	2	0.0295098	0.802904	0	1
GO:0009115	xanthine catabolic process	BP	1	2	0.029654	0.802904	0	1
GO:0051606	detection of stimulus	BP	1	2	0.0296839	0.802904	0	1
GO:1901555	response to paclitaxel	BP	1	2	0.0296864	0.802904	0	1
GO:0035846	oviduct epithelium development	BP	1	2	0.0296864	0.802904	0	1
GO:1901163	regulation of trophoblast cell migration	BP	1	2	0.0297205	0.802904	0	1
GO:0004823	leucine-tRNA ligase activity	MF	1	2	0.0297211	0.802904	0	1
GO:0006429	leucyl-tRNA aminoacylation	BP	1	2	0.0297211	0.802904	0	1
GO:1902565	positive regulation of neutrophil activation	BP	1	2	0.0297297	0.802904	0	1
GO:2001025	positive regulation of response to drug	BP	1	2	0.0297306	0.802904	0	1
GO:1901529	positive regulation of anion channel activity	BP	1	2	0.0297313	0.802904	0	1
GO:1904446	positive regulation of establishment of Sertoli cell barrier	BP	1	2	0.0297313	0.802904	0	1
GO:0070208	protein heterotrimerization	BP	1	2	0.0297364	0.802904	0	1
GO:0008083	growth factor activity	MF	5	161	0.0297391	0.802904	1	4
GO:0038096	Fc-gamma receptor signaling pathway involved in phagocytosis	BP	1	2	0.029743	0.802904	0	1
GO:0004915	interleukin-6 receptor activity	MF	1	2	0.0297437	0.802904	0	1
GO:0005228	intracellular sodium activated potassium channel activity	MF	1	2	0.0297437	0.802904	1	0
GO:0006147	guanine catabolic process	BP	1	2	0.0297437	0.802904	0	1
GO:0019981	interleukin-6 binding	MF	1	2	0.0297437	0.802904	0	1
GO:0030626	U12 snRNA binding	MF	1	2	0.0297437	0.802904	1	0
GO:0070089	chloride-activated potassium channel activity	MF	1	2	0.0297437	0.802904	1	0
GO:0070433	negative regulation of nucleotide-binding oligomerization domain containing 2 signaling pathway	BP	1	2	0.0297437	0.802904	1	0
GO:1902618	cellular response to fluoride	BP	1	2	0.0297437	0.802904	0	1
GO:0010464	regulation of mesenchymal cell proliferation	BP	1	2	0.0297437	0.802904	1	0
GO:0034465	response to carbon monoxide	BP	1	2	0.0297437	0.802904	0	1
GO:0097324	melanocyte migration	BP	1	2	0.0297437	0.802904	1	0
GO:0097493	structural molecule activity conferring elasticity	MF	1	2	0.0297437	0.802904	0	1
GO:0071226	cellular response to molecule of fungal origin	BP	1	3	0.0299243	0.806582	0	1
GO:1902608	positive regulation of large conductance calcium-activated potassium channel activity	BP	1	3	0.0302626	0.814495	0	1
GO:0032874	positive regulation of stress-activated MAPK cascade	BP	2	22	0.0303121	0.814538	1	1
GO:2001044	regulation of integrin-mediated signaling pathway	BP	1	3	0.0303538	0.814538	0	1
GO:0001692	histamine metabolic process	BP	1	3	0.0305251	0.817928	0	1
GO:0061182	negative regulation of chondrocyte development	BP	1	3	0.0306424	0.819866	0	1
GO:0090659	walking behavior	BP	1	3	0.0308774	0.824938	1	0
GO:0030514	negative regulation of BMP signaling pathway	BP	3	65	0.0309804	0.826477	2	1
GO:0032435	negative regulation of proteasomal ubiquitin-dependent protein catabolic process	BP	3	84	0.0311451	0.829654	2	1
GO:0005997	xylulose metabolic process	BP	1	4	0.0313122	0.831423	0	1
GO:0006869	lipid transport	BP	3	57	0.0313481	0.831423	1	2
GO:0034756	regulation of iron ion transport	BP	1	3	0.0313486	0.831423	0	1
GO:0030016	myofibril	CC	3	57	0.0315004	0.834234	0	3
GO:0070965	positive regulation of neutrophil mediated killing of fungus	BP	1	4	0.0317519	0.839672	0	1
GO:0032728	positive regulation of interferon-beta production	BP	3	90	0.0318138	0.840088	2	1
GO:0005102	receptor binding	MF	9	390	0.032048	0.844008	2	7
GO:0002732	positive regulation of dendritic cell cytokine production	BP	1	3	0.032055	0.844008	0	1
GO:0016338	calcium-independent cell-cell adhesion	BP	2	28	0.0321159	0.844389	1	1
GO:1903515	calcium ion transport from cytosol to endoplasmic reticulum	BP	1	3	0.0321885	0.845077	0	1
GO:0046332	SMAD binding	MF	3	64	0.0324542	0.849699	1	2
GO:0034505	tooth mineralization	BP	1	3	0.032458	0.849699	0	1
GO:0009649	entrainment of circadian clock	BP	1	3	0.0325476	0.85082	0	1
GO:0021979	hypothalamus cell differentiation	BP	1	3	0.0327247	0.854079	0	1
GO:0060378	regulation of brood size	BP	1	3	0.0327661	0.854079	0	1
GO:0003835	beta-galactoside alpha-2,6-sialyltransferase activity	MF	1	3	0.0328634	0.854664	1	0
GO:0010916	negative regulation of very-low-density lipoprotein particle clearance	BP	1	5	0.0329123	0.854664	0	1
GO:0071791	chemokine (C-C motif) ligand 5 binding	MF	1	3	0.0329295	0.854664	0	1
GO:0004500	dopamine beta-monooxygenase activity	MF	1	3	0.0332786	0.860518	0	1
GO:0006589	octopamine biosynthetic process	BP	1	3	0.0332786	0.860518	0	1
GO:0045780	positive regulation of bone resorption	BP	2	25	0.0332969	0.860518	0	2
GO:0071674	mononuclear cell migration	BP	1	5	0.033471	0.863789	0	1
GO:0050804	regulation of synaptic transmission	BP	4	91	0.0338583	0.871768	3	1
GO:0070836	caveola assembly	BP	1	3	0.033876	0.871768	1	0
GO:0004966	galanin receptor activity	MF	1	4	0.0341479	0.877523	0	1
GO:1990380	Lys48-specific deubiquitinase activity	MF	2	25	0.0343579	0.881676	2	0
GO:0097192	extrinsic apoptotic signaling pathway in absence of ligand	BP	2	30	0.0345571	0.882139	0	2
GO:1903981	enterobactin binding	MF	1	3	0.0345675	0.882139	0	1
GO:0001879	detection of yeast	BP	1	4	0.0345959	0.882139	0	1
GO:0043154	negative regulation of cysteine-type endopeptidase activity involved in apoptotic process	BP	3	71	0.034607	0.882139	1	2
GO:0032006	regulation of TOR signaling	BP	2	22	0.0346184	0.882139	0	2
GO:0019959	interleukin-8 binding	MF	1	3	0.0347709	0.884785	0	1
GO:0097421	liver regeneration	BP	3	100	0.034927	0.887517	0	3
GO:0035458	cellular response to interferon-beta	BP	3	69	0.0350024	0.888191	3	0
GO:0055010	ventricular cardiac muscle tissue morphogenesis	BP	2	28	0.0350834	0.889008	0	2
GO:0034650	cortisol metabolic process	BP	1	3	0.035391	0.894879	1	0
GO:0071300	cellular response to retinoic acid	BP	3	68	0.0354135	0.894879	0	3
GO:0047484	regulation of response to osmotic stress	BP	1	3	0.0355258	0.896444	0	1
GO:0035662	Toll-like receptor 4 binding	MF	1	4	0.0355739	0.896444	0	1
GO:0051219	phosphoprotein binding	MF	3	59	0.0357554	0.899519	2	1
GO:0001808	negative regulation of type IV hypersensitivity	BP	1	3	0.0357949	0.899519	0	1
GO:0031386	protein tag	MF	2	83	0.0360896	0.905676	1	1
GO:0052901	spermine:oxygen oxidoreductase (spermidine-forming) activity	MF	1	3	0.0362115	0.905774	0	1
GO:0048639	positive regulation of developmental growth	BP	1	3	0.0362454	0.905774	0	1
GO:0042776	mitochondrial ATP synthesis coupled proton transport	BP	2	66	0.0362582	0.905774	1	1
GO:0042015	interleukin-20 binding	MF	1	3	0.0362927	0.905774	0	1
GO:0052405	negative regulation by host of symbiont molecular function	BP	1	4	0.0366047	0.912309	0	1
GO:0061028	establishment of endothelial barrier	BP	2	30	0.0368533	0.915984	0	2
GO:0032747	positive regulation of interleukin-23 production	BP	1	4	0.0368832	0.915984	0	1
GO:0004667	prostaglandin-D synthase activity	MF	1	3	0.0369032	0.915984	0	1
GO:0050482	arachidonic acid secretion	BP	2	28	0.0370495	0.917286	0	2
GO:0006661	phosphatidylinositol biosynthetic process	BP	2	23	0.0370565	0.917286	2	0
GO:0010921	regulation of phosphatase activity	BP	1	4	0.037321	0.921107	0	1
GO:0070232	regulation of T cell apoptotic process	BP	1	3	0.0373456	0.921107	0	1
GO:0007160	cell-matrix adhesion	BP	4	96	0.0374486	0.921107	0	4
GO:0051615	histamine uptake	BP	1	3	0.0374516	0.921107	0	1
GO:0034988	Fc-gamma receptor I complex binding	MF	1	3	0.0375937	0.921107	0	1
GO:0038033	positive regulation of endothelial cell chemotaxis by VEGF-activated vascular endothelial growth factor receptor signaling pathway	BP	1	4	0.0376031	0.921107	0	1
GO:0009072	aromatic amino acid family metabolic process	BP	1	3	0.0376478	0.921107	0	1
GO:0021555	midbrain-hindbrain boundary morphogenesis	BP	1	4	0.0377453	0.921107	0	1
GO:0060164	regulation of timing of neuron differentiation	BP	1	3	0.037747	0.921107	0	1
GO:0014070	response to organic cyclic compound	BP	4	108	0.0377521	0.921107	0	4
GO:0001788	antibody-dependent cellular cytotoxicity	BP	1	4	0.0377677	0.921107	0	1
GO:0002924	negative regulation of humoral immune response mediated by circulating immunoglobulin	BP	1	3	0.037997	0.924401	0	1
GO:0002752	cell surface pattern recognition receptor signaling pathway	BP	1	4	0.0380044	0.924401	0	1
GO:0051412	response to corticosterone	BP	2	32	0.0381337	0.924556	1	1
GO:0014064	positive regulation of serotonin secretion	BP	1	3	0.0381441	0.924556	0	1
GO:0051213	dioxygenase activity	MF	2	26	0.0381963	0.924556	2	0
GO:0051450	myoblast proliferation	BP	1	4	0.038214	0.924556	1	0
GO:0071499	cellular response to laminar fluid shear stress	BP	1	4	0.0383486	0.926182	0	1
GO:0018158	protein oxidation	BP	1	4	0.0383831	0.926182	0	1
GO:0072536	interleukin-23 receptor complex	CC	1	3	0.0384547	0.926548	0	1
GO:0001937	negative regulation of endothelial cell proliferation	BP	2	33	0.0385001	0.926548	1	1
GO:0007159	leukocyte cell-cell adhesion	BP	2	24	0.0386477	0.928302	0	2
GO:0030031	cell projection assembly	BP	2	25	0.0387639	0.928302	0	2
GO:0010866	regulation of triglyceride biosynthetic process	BP	1	3	0.0387913	0.928302	0	1
GO:0051970	negative regulation of transmission of nerve impulse	BP	1	5	0.0388038	0.928302	0	1
GO:0015151	alpha-glucoside transmembrane transporter activity	MF	1	3	0.0388281	0.928302	0	1
GO:0006910	phagocytosis, recognition	BP	3	212	0.0390765	0.931113	0	3
GO:0046597	negative regulation of viral entry into host cell	BP	2	39	0.0390869	0.931113	0	2
GO:0006919	activation of cysteine-type endopeptidase activity involved in apoptotic process	BP	4	125	0.0390992	0.931113	0	4
GO:0060372	regulation of atrial cardiac muscle cell membrane repolarization	BP	1	4	0.0392563	0.932046	0	1
GO:0044877	protein-containing complex binding	MF	15	900	0.0392836	0.932046	6	9
GO:0032849	positive regulation of cellular pH reduction	BP	1	4	0.039292	0.932046	0	1
GO:0019428	allantoin biosynthetic process	BP	1	5	0.0395723	0.937473	0	1
GO:0042552	myelination	BP	3	66	0.0396409	0.937666	2	1
GO:0019915	lipid storage	BP	2	26	0.0397486	0.937666	0	2
GO:0060212	negative regulation of nuclear-transcribed mRNA poly(A) tail shortening	BP	1	3	0.0398286	0.937666	1	0
GO:0042273	ribosomal large subunit biogenesis	BP	3	149	0.0398382	0.937666	0	3
GO:2000392	regulation of lamellipodium morphogenesis	BP	1	4	0.0399623	0.939371	0	1
GO:1905956	positive regulation of endothelial tube morphogenesis	BP	1	3	0.0401075	0.941568	0	1
GO:0009447	putrescine catabolic process	BP	1	5	0.0401895	0.942279	0	1
GO:0050833	pyruvate transmembrane transporter activity	MF	1	5	0.0403553	0.943858	0	1
GO:0005896	interleukin-6 receptor complex	CC	1	3	0.0403606	0.943858	0	1
GO:0001550	ovarian cumulus expansion	BP	1	3	0.0404651	0.945086	0	1
GO:1904440	positive regulation of iron ion import across plasma membrane	BP	1	3	0.0405394	0.945608	0	1
GO:0032409	regulation of transporter activity	BP	1	3	0.0406392	0.946722	0	1
GO:0014802	terminal cisterna	CC	1	4	0.0408184	0.949659	0	1
GO:0006148	inosine catabolic process	BP	1	4	0.0409219	0.949659	0	1
GO:0006149	deoxyinosine catabolic process	BP	1	4	0.0409219	0.949659	0	1
GO:0098914	membrane repolarization during atrial cardiac muscle cell action potential	BP	1	3	0.0413196	0.952198	0	1
GO:0004897	ciliary neurotrophic factor receptor activity	MF	1	3	0.0413287	0.952198	0	1
GO:0070110	ciliary neurotrophic factor receptor complex	CC	1	3	0.0413287	0.952198	0	1
GO:0045944	positive regulation of transcription from RNA polymerase II promoter	BP	23	1391	0.0413742	0.952198	5	18
GO:0034593	phosphatidylinositol bisphosphate phosphatase activity	MF	1	3	0.0413796	0.952198	1	0
GO:0045296	cadherin binding	MF	6	326	0.0413949	0.952198	2	4
GO:0072144	glomerular mesangial cell development	BP	1	4	0.0413976	0.952198	0	1
GO:0035377	transepithelial water transport	BP	1	3	0.0415068	0.953341	0	1
GO:0001558	regulation of cell growth	BP	3	63	0.0415521	0.953341	1	2
GO:0005863	striated muscle myosin thick filament	CC	1	3	0.0417731	0.955016	0	1
GO:2000273	positive regulation of receptor activity	BP	1	3	0.0418089	0.955016	0	1
GO:0045669	positive regulation of osteoblast differentiation	BP	3	64	0.0418456	0.955016	0	3
GO:0007621	negative regulation of female receptivity	BP	1	4	0.0418553	0.955016	0	1
GO:0010891	negative regulation of sequestering of triglyceride	BP	1	3	0.041898	0.955016	0	1
GO:0006883	cellular sodium ion homeostasis	BP	2	27	0.0419401	0.955016	0	2
GO:0044242	cellular lipid catabolic process	BP	1	4	0.0421081	0.956518	0	1
GO:0000303	response to superoxide	BP	1	3	0.0421495	0.956518	0	1
GO:2000297	negative regulation of synapse maturation	BP	1	3	0.0421637	0.956518	0	1
GO:0032273	positive regulation of protein polymerization	BP	1	4	0.0425548	0.957839	0	1
GO:0051729	germline cell cycle switching, mitotic to meiotic cell cycle	BP	1	3	0.0425831	0.957839	1	0
GO:0071621	granulocyte chemotaxis	BP	1	4	0.0426583	0.957839	0	1
GO:1902476	chloride transmembrane transport	BP	3	55	0.0426594	0.957839	1	2
GO:0070245	positive regulation of thymocyte apoptotic process	BP	1	4	0.0428353	0.957839	0	1
GO:0072086	specification of loop of Henle identity	BP	1	4	0.0428504	0.957839	0	1
GO:0001970	positive regulation of activation of membrane attack complex	BP	1	3	0.0428823	0.957839	0	1
GO:0007161	calcium-independent cell-matrix adhesion	BP	1	3	0.0429498	0.957839	0	1
GO:0098711	iron ion import across plasma membrane	BP	1	3	0.0429647	0.957839	0	1
GO:0035470	positive regulation of vascular wound healing	BP	1	4	0.0429657	0.957839	0	1
GO:1901164	negative regulation of trophoblast cell migration	BP	1	5	0.0430318	0.957839	0	1
GO:0007589	body fluid secretion	BP	1	4	0.0431006	0.957839	0	1
GO:0042493	response to drug	BP	8	365	0.0431819	0.957839	1	7
GO:0005134	interleukin-2 receptor binding	MF	1	4	0.0432734	0.957839	0	1
GO:2000427	positive regulation of apoptotic cell clearance	BP	1	3	0.0432833	0.957839	0	1
GO:0032735	positive regulation of interleukin-12 production	BP	2	34	0.0434228	0.957839	0	2
GO:0008489	UDP-galactose:glucosylceramide beta-1,4-galactosyltransferase activity	MF	1	3	0.0435514	0.957839	1	0
GO:0000166	nucleotide binding	MF	4	157	0.0436278	0.957839	1	3
GO:0043373	CD4-positive, alpha-beta T cell lineage commitment	BP	1	4	0.0436539	0.957839	0	1
GO:0031034	myosin filament assembly	BP	1	3	0.0437135	0.957839	0	1
GO:0003829	beta-1,3-galactosyl-O-glycosyl-glycoprotein beta-1,6-N-acetylglucosaminyltransferase activity	MF	1	3	0.0437636	0.957839	1	0
GO:1900625	positive regulation of monocyte aggregation	BP	1	3	0.04378	0.957839	0	1
GO:0070884	regulation of calcineurin-NFAT signaling cascade	BP	1	4	0.0438454	0.957839	0	1
GO:0010718	positive regulation of epithelial to mesenchymal transition	BP	2	29	0.043853	0.957839	0	2
GO:0030674	protein binding, bridging	MF	4	105	0.0438896	0.957839	2	2
GO:1903804	glycine import across plasma membrane	BP	1	3	0.0439118	0.957839	0	1
GO:2000255	negative regulation of male germ cell proliferation	BP	1	4	0.043952	0.957839	0	1
GO:1905114	cell surface receptor signaling pathway involved in cell-cell signaling	BP	1	3	0.0439867	0.957839	0	1
GO:0032127	dense core granule membrane	CC	1	3	0.0440437	0.957839	0	1
GO:0035791	platelet-derived growth factor receptor-beta signaling pathway	BP	1	3	0.0441082	0.957839	0	1
GO:0072073	kidney epithelium development	BP	1	3	0.0442076	0.957839	0	1
GO:0008037	cell recognition	BP	1	3	0.044224	0.957839	0	1
GO:2000121	regulation of removal of superoxide radicals	BP	1	3	0.0442583	0.957839	0	1
GO:0099040	ceramide translocation	BP	1	3	0.0442706	0.957839	0	1
GO:1904478	regulation of intestinal absorption	BP	1	3	0.0442706	0.957839	0	1
GO:0045636	positive regulation of melanocyte differentiation	BP	1	3	0.0442829	0.957839	1	0
GO:0016807	cysteine-type carboxypeptidase activity	MF	1	3	0.0442829	0.957839	0	1
GO:0034381	plasma lipoprotein particle clearance	BP	1	3	0.0442829	0.957839	0	1
GO:0051150	regulation of smooth muscle cell differentiation	BP	1	3	0.0442829	0.957839	1	0
GO:0033181	plasma membrane proton-transporting V-type ATPase complex	CC	1	5	0.0443278	0.957839	0	1
GO:0008016	regulation of heart contraction	BP	2	25	0.044435	0.959016	1	1
GO:0034653	retinoic acid catabolic process	BP	1	5	0.0445507	0.960181	0	1
GO:0060205	cytoplasmic membrane-bounded vesicle lumen	CC	1	4	0.0445945	0.960181	0	1
GO:0010043	response to zinc ion	BP	2	31	0.0446908	0.961116	0	2
GO:0044299	C-fiber	CC	1	4	0.0448566	0.963544	0	1
GO:0003007	heart morphogenesis	BP	3	61	0.0451878	0.969513	1	2
GO:0031960	response to corticosteroid	BP	1	4	0.0455466	0.97606	0	1
GO:0010629	negative regulation of gene expression	BP	7	307	0.0458969	0.982409	1	6
GO:0048598	embryonic morphogenesis	BP	2	34	0.0461504	0.985801	1	1
GO:0042010	interleukin-15 receptor activity	MF	1	4	0.0461639	0.985801	1	0
GO:0046697	decidualization	BP	2	31	0.04624	0.985801	0	2
GO:0005249	voltage-gated potassium channel activity	MF	3	59	0.0463746	0.985801	2	1
GO:0050421	nitrite reductase (NO-forming) activity	MF	1	4	0.0464037	0.985801	0	1
GO:0008284	positive regulation of cell proliferation	BP	12	742	0.046436	0.985801	0	12
GO:0019976	interleukin-2 binding	MF	1	4	0.0465045	0.985801	1	0
GO:0030315	T-tubule	CC	3	61	0.0467164	0.985801	0	3
GO:0008542	visual learning	BP	3	62	0.0467186	0.985801	0	3
GO:0046943	carboxylic acid transmembrane transporter activity	MF	1	4	0.0467484	0.985801	0	1
GO:1905039	carboxylic acid transmembrane transport	BP	1	4	0.0467484	0.985801	0	1
GO:0005911	cell-cell junction	CC	7	267	0.0467563	0.985801	3	4
GO:0006629	lipid metabolic process	BP	4	115	0.0467769	0.985801	2	2
GO:0021575	hindbrain morphogenesis	BP	1	4	0.0468139	0.985801	0	1
GO:0002865	negative regulation of acute inflammatory response to antigenic stimulus	BP	1	4	0.046944	0.986642	0	1
GO:0061041	regulation of wound healing	BP	1	4	0.0469623	0.986642	0	1
GO:0043423	3-phosphoinositide-dependent protein kinase binding	MF	1	4	0.0470692	0.987748	0	1
GO:0006364	rRNA processing	BP	6	456	0.0471981	0.989312	1	5
GO:0033030	negative regulation of neutrophil apoptotic process	BP	1	4	0.0473539	0.990596	0	1
GO:0006710	androgen catabolic process	BP	1	4	0.0473683	0.990596	0	1
GO:1901299	negative regulation of hydrogen peroxide-mediated programmed cell death	BP	1	5	0.0474858	0.991914	1	0
GO:0045211	postsynaptic membrane	CC	5	145	0.0475742	0.992621	2	3
GO:0001933	negative regulation of protein phosphorylation	BP	4	170	0.0481154	1	1	3
GO:0009408	response to heat	BP	3	81	0.0481902	1	1	2
GO:0004177	aminopeptidase activity	MF	2	27	0.0483914	1	0	2
GO:0045668	negative regulation of osteoblast differentiation	BP	5	197	0.0484111	1	3	2
GO:0005753	mitochondrial proton-transporting ATP synthase complex	CC	2	84	0.0484338	1	1	1
GO:0055001	muscle cell development	BP	2	27	0.0485167	1	0	2
GO:0072498	embryonic skeletal joint development	BP	1	4	0.0487771	1	0	1
GO:0060435	bronchiole development	BP	1	4	0.0488532	1	0	1
GO:0072044	collecting duct development	BP	1	4	0.0488665	1	0	1
GO:0030392	fructosamine catabolic process	BP	1	4	0.049074	1	0	1
GO:0015245	fatty acid transporter activity	MF	1	4	0.049317	1	0	1
GO:0051712	positive regulation of killing of cells of other organism	BP	1	4	0.0493321	1	0	1
GO:0097016	L27 domain binding	MF	1	4	0.0493711	1	1	0
GO:0097025	MPP7-DLG1-LIN7 complex	CC	1	4	0.0493711	1	1	0
GO:0150062	complement-mediated synapse pruning	BP	1	4	0.0494074	1	0	1
GO:0150064	vertebrate eye-specific patterning	BP	1	4	0.0494074	1	0	1
GO:0033137	negative regulation of peptidyl-serine phosphorylation	BP	2	28	0.0495659	1	1	1
GO:0046337	phosphatidylethanolamine metabolic process	BP	1	6	0.0498053	1	0	1
GO:0033363	secretory granule organization	BP	1	4	0.0499075	1	0	1
GO:0005544	calcium-dependent phospholipid binding	MF	3	64	0.0499299	1	0	3
GO:0004452	isopentenyl-diphosphate delta-isomerase activity	MF	1	9	0.0499826	1	1	0
GO:0009240	isopentenyl diphosphate biosynthetic process	BP	1	9	0.0499826	1	1	0
GO:0050992	dimethylallyl diphosphate biosynthetic process	BP	1	9	0.0499826	1	1	0
