# Supplementary material for: Intestinal Lactobacillus johnsonii protects against neuroangiostrongyliasis in BALB/c mice through modulation of immune response
Source: PLoS Negl Trop Dis. 2025 Apr 8;19(4):e0012977. doi: 10.1371/journal.pntd.0012977 (PMC11978024; doi:10.1371/journal.pntd.0012977)
Supplement: S8 Table — (XLSX) [file pntd.0012977.s008.xlsx]

## Sheet: 工作表1
Pathway ID	Pathway	Level1	Level2	DEGs with pathway annotation (174)	All genes with pathway annotation (15819)	Pvalue	Qvalue	GeneNumber(Up)	GeneNumber(Down)
ko00311	Penicillin and cephalosporin biosynthesis	Metabolism	Biosynthesis of other secondary metabolites	1(0.57%)	1(0.01%)	0	0	0	1
ko04061	Viral protein interaction with cytokine and cytokine receptor	Environmental Information Processing	Signaling molecules and interaction	10(5.75%)	105(0.66%)	2.11554e-08	2.68673e-06	1	9
ko04060	Cytokine-cytokine receptor interaction	Environmental Information Processing	Signaling molecules and interaction	14(8.05%)	322(2.04%)	2.78259e-06	0.000235592	1	13
ko04080	Neuroactive ligand-receptor interaction	Environmental Information Processing	Signaling molecules and interaction	13(7.47%)	378(2.39%)	7.65233e-05	0.00485923	3	10
ko04933	AGE-RAGE signaling pathway in diabetic complications	Human Diseases	Endocrine and metabolic disease	7(4.02%)	132(0.83%)	0.00010549	0.0053589	0	7
ko04062	Chemokine signaling pathway	Organismal Systems	Immune system	9(5.17%)	252(1.59%)	0.000483353	0.0136413	0	9
ko04512	ECM-receptor interaction	Environmental Information Processing	Signaling molecules and interaction	5(2.87%)	90(0.57%)	0.00047133	0.0136413	0	5
ko05216	Thyroid cancer	Human Diseases	Cancer: specific types	4(2.30%)	57(0.36%)	0.00040081	0.0136413	1	3
ko00565	Ether lipid metabolism	Metabolism	Lipid metabolism	4(2.30%)	57(0.36%)	0.00040081	0.0136413	3	1
ko05033	Nicotine addiction	Human Diseases	Substance dependence	3(1.72%)	43(0.27%)	0.00124889	0.0264349	1	2
ko00470	D-Amino acid metabolism	Metabolism	Metabolism of other amino acids	1(0.57%)	5(0.03%)	0.00117705	0.0264349	0	1
ko04610	Complement and coagulation cascades	Organismal Systems	Immune system	5(2.87%)	106(0.67%)	0.00111788	0.0264349	0	5
ko00232	Caffeine metabolism	Metabolism	Biosynthesis of other secondary metabolites	1(0.57%)	6(0.04%)	0.0017528	0.0342471	0	1
ko04927	Cortisol synthesis and secretion	Organismal Systems	Endocrine system	4(2.30%)	81(0.51%)	0.00198472	0.0360084	3	1
ko04151	PI3K-Akt signaling pathway	Environmental Information Processing	Signal transduction	14(8.05%)	597(3.77%)	0.00249211	0.0372351	5	9
ko04934	Cushing syndrome	Human Diseases	Endocrine and metabolic disease	7(4.02%)	212(1.34%)	0.00241933	0.0372351	5	2
ko04620	Toll-like receptor signaling pathway	Organismal Systems	Immune system	5(2.87%)	122(0.77%)	0.00229384	0.0372351	1	4
ko04931	Insulin resistance	Human Diseases	Endocrine and metabolic disease	5(2.87%)	126(0.80%)	0.00269638	0.0380489	2	3
ko05152	Tuberculosis	Human Diseases	Infectious disease: bacterial	8(4.60%)	280(1.77%)	0.0038702	0.0446832	0	8
ko00600	Sphingolipid metabolism	Metabolism	Lipid metabolism	3(1.72%)	58(0.37%)	0.00377923	0.0446832	2	1
ko04975	Fat digestion and absorption	Organismal Systems	Digestive system	3(1.72%)	57(0.36%)	0.00354857	0.0446832	2	1
ko05144	Malaria	Human Diseases	Infectious disease: parasitic	4(2.30%)	92(0.58%)	0.00345862	0.0446832	1	3
ko05161	Hepatitis B	Human Diseases	Infectious disease: viral	7(4.02%)	232(1.47%)	0.00418827	0.046253	3	4
